# Supplementary material for: High-throughput ligand profile characterization in novel cell lines expressing seven heterologous insect olfactory receptors for the detection of volatile plant biomarkers
Source: Sci Rep. 2023 Dec 8;13:21757. doi: 10.1038/s41598-023-47455-4 (PMC10709440; doi:10.1038/s41598-023-47455-4)
Supplement: Supplementary file 3 — Supplementary Table 2. [file 41598_2023_47455_MOESM3_ESM.xlsx]

## Sheet: Suppl. table S2
	Pathogen - host plant interactions involved					Literature	DoOR-predicted ORs with a strong response to the respective VOC	Concentration (μM)
VOC (ligand)	powdery mildew	Botrytis cinerea	Fusarium	Pyrenophora	gray mold			1	10	100	DoOR	1	10	100	DoOR	1	10	100	DoOR	1	10	100	DoOR	1	10	100	DoOR	1	10	100	DoOR	1	10	100	DoOR
								OR10a				OR13a				OR47a				OR49b				OR71a				OR85b				OR98a
(-)-alpha-cedrene		L, R, Sp						0	0.0592316	0	N/A	0	0	0	N/A	0	0	0	N/A	0	0.0843217	0	N/A	0	0	0	N/A	0	0	0.0948119	N/A	0	0	0	N/A
(-)-caryophyllene oxide							OR19a	0	0	0	N/A	0	0	0	N/A	0	0	0	N/A	0	0	0	N/A	0	0	0.0744057	N/A	0	0	0	N/A	0	0	0	N/A
(-)-trans-caryophyllene	W	L, R, Sp			St			0.140751	0.204221	0.0661323	-0.002	0	0.114528	0.104952	0.0851429	0	0	0	-0.002	0	0	0	0.001	0	0	0	N/A	0	0	0	0.053	0.0697518	0.0620104	0.0574833	-0.004
(−)-α-neoclovene		L, R, Sp						0	0.131252	0.123622	N/A	0	0	0	N/A	0	0	0	N/A	0	0	0	N/A	0	0	0	N/A	0	0	0	N/A	0.148287	0	0	N/A
(+)-beta-cedrene							OR19a	0	0	0	N/A	0	0	0	N/A	0	0	0	N/A	0	0	0	N/A	0	0	0	N/A	0	0	0	N/A	0.0855424	0.0598517	0.0607757	N/A
(+)-limonene oxide						plant VOC (Metabolite Ecology database of the KNApSAcK Family databases: Afendi et al., 2012)		0	0	0	N/A	0	0	0	N/A	0	0	0	N/A	0	0	0	N/A	0	0	0	N/A	0	0	0	N/A	0	0	0	N/A
(+)-longifolene	W	L, R, Sp	W					0.0830947	0.0537168	0	N/A	0	0	0	N/A	0	0	0	N/A	0.0774634	0	0	N/A	0	0	0	N/A	0.0834044	0.109167	0	N/A	0	0.125814	0	N/A
(5Z)-octa-1,5-dien-3-ol	W				St			0	0	0	N/A	0	0.153111	0.370075	N/A	0	0	0	N/A	0	0	0	N/A	0	0	0	N/A	0.0716284	0.0873858	0	N/A	0	0.0812714	0.0728056	N/A
(R)-(+)-limonene		L, R, Sp						0	0.119571	0	0.07	0	0	0	0.057	0	0.0528631	0	N/A	0	0	0	0.03	0	0	0	N/A	0	0	0	0.034	0	0	0	0.085
1,2,4-trimethylbenzene	W	G	W					0.0680589	0	0	N/A	0	0	0	N/A	0	0	0	N/A	0	0	0.204059	N/A	0	0	0	N/A	0	0.0740985	0.121236	N/A	0	0.12544	0.0522858	N/A
1,3-dimethoxy benzene					St			0	0	0	N/A	0	0	0	N/A	0	0	0	N/A	0	0	0	N/A	0	0	0	N/A	0	0	0	N/A	0	0	0	N/A
1-heptanol	W	G	W		St			0	0.065717	0	N/A	0	0.145	0.218999	0.28	0	0	0	0.095	0	0	0.0584847	N/A	0	0	0	N/A	0	0	0	N/A	0	0.0521859	0	N/A
1-octen-3-ol*	W	G, St			St		OR13a	0	0	0	0.019	0.312539	0.413279	0.379688	0.78	0	0	0.138925	0.251	0	0	0	0.016	0	0	0.0555451	0.09	0	0	0.0832495	0.527	0	0	0.210177	0.579
1-pentanol						common microbial VOC (Korpi et al., 2017)		0	0	0	0.034	0	0	0	N/A	0	0	0	0.167	0	0	0	0.088	0	0	0	N/A	0	0	0	0.508	0	0	0	0.233
2-heptanol							OR13a	0	0.0754231	0	0.009	0	0	0.0769683	0.67	0	0.0599947	0	N/A	0	0	0.0651069	N/A	0	0	0.163076	N/A	0	0	0.316929	N/A	0	0	0.157435	N/A
2-heptanone*		St					OR85b,OR98a,OR47a	0	0	0	0.016	0	0	0	0.263	0	0.189465	0.458902	0.581	0	0	0	0.011	0.0801217	0.115662	0.0517522	0.045	0	0.196232	0.550822	0.648	0.0673846	0	0.114948	0.623
2-hexanol		G		B				0	0	0	0.136	0	0	0	0.581	0	0	0.0509126	N/A	0	0	0	N/A	0	0	0	N/A	0	0	0	N/A	0	0	0.140121	N/A
2-hexanone	W	L, R, Sp						0.0990133	0	0	0.102	0.0596522	0	0	0.13	0	0	0.164344	N/A	0	0	0	N/A	0.0815809	0	0	N/A	0	0.057767	0	N/A	0	0	0	N/A
2-hexyl-1-decanol		L, R, Sp						0.146076	0.105537	0.19382	N/A	0.070792	0	0	N/A	0	0	0	N/A	0	0	0.08563	N/A	0	0	0	N/A	0.133551	0.0699658	0.0797678	N/A	0	0.136659	0	N/A
3-carene	W	G, L, R, Sp	W					0.0692012	0	0	-0.005	0	0	0	N/A	0	0	0	-0.002	0	0	0	0.002	0	0	0	N/A	0	0	0	-0.008	0	0	0	-0.009
3-hexanol	W	L, R, Sp						0.161402	0	0.0627594	N/A	0	0	0	N/A	0	0	0.108737	N/A	0.231971	0.202787	0.081224	N/A	0	0.0601561	0	N/A	0	0.0990845	0	N/A	0	0.194004	0	N/A
3-methylphenol							OR49b	0.0935484	0.0624488	0.129428	N/A	0	0	0	N/A	0	0	0	N/A	0	0.12655	0.434924	0.539	0	0	0	N/A	0	0	0	N/A	0	0	0.0582847	N/A
3-octanol						common microbial VOC (Korpi et al., 2017)		0	0.0588443	0.0592098	0.118	0	0	0.116652	0.579	0	0	0.0888931	0.468	0	0.0690573	0.0549702	0.03	0	0	0	0.01	0	0	0	0.676	0	0	0.127433	0.592
3-octanone	W	G			St			0	0.0978027	0	N/A	0	0	0	N/A	0.0744906	0.158097	0.733331	N/A	0	0.168403	0	N/A	0	0	0	0.016	0	0	0.0880501	N/A	0	0	0.157279	N/A
4-ethylguaiacol							OR71a	0.0895844	0.0820417	0.14883	0.01	0	0	0.105683	N/A	0.0597388	0.0650292	0	-0.017	0	0.257875	0.132697	0.007	0.0500456	0	0	0.788	0	0	0	0.07	0.0620576	0	0	0.005
4-methylphenol							OR49b	0	0	0.0662204	0.236	0	0	0	0.019	0.100004	0	0.0542153	-0.037	0	0.109645	0.43621	0.431	0	0	0	0.64	0	0	0	0.371	0	0	0	0.085
6-methyl-5-hepten-2-one*	W	G, L, R, Sp, St	W	B			OR85b, OR98a	0	0	0	0.023	0	0	0	0.441	0	0	0.0628827	0.1	0	0	0	0.008	0	0.183905	0.19373	0.002	0	0	0	0.747	0.104353	0.274706	0.443064	0.694
acetophenone	W	St	W		St			0	0	0.236668	0.637	0	0	0	0.02	0	0	0	0.105	0	0	0.127725	0.069	0	0	0	0.051	0	0	0	0.042	0	0	0	0.208
alpha-pinene	W	G, R, Sp	W	B				0	0	0.0743812	0.004	0	0	0	0.104	0	0	0	0.035	0	0	0	0.018	0	0	0	0.039	0	0	0	0.151	0	0	0	0.428
alpha-terpineol						plant VOC with some insecticidal properties (Khaleel et al., 2018)		0	0	0	-0.005	0	0	0	0.023	0	0	0	0.018	0	0	0	0.006	0	0	0	0.008	0	0	0	0.11	0	0	0.0645464	0.033
benzaldehyde	W	G, St	W				OR7a, OR67b	0	0	0.16972	0.222	0	0.0762339	0	0.025	0	0	0	0.061	0	0	0.226487	0.087	0	0	0	0.025	0.0612368	0	0	0.07	0	0	0	0.128
beta-pinene	W							0	0	0.088499	-0.005	0.0806426	0	0	N/A	0	0	0	-0.021	0.0658059	0.0505505	0	0.011	0	0	0	N/A	0	0.0968326	0.0912985	0.053	0.194233	0.165532	0	-0.003
butyl acetate		St			St			0	0	0	0.269	0	0	0	0.309	0.194446	0.357204	0.437225	0.77	0	0	0.203879	0.035	0	0	0	N/A	0	0	0	0.778	0	0	0	0.704
butyl propanoate		St						0	0	0	0.011	0	0	0	N/A	0.0629548	0.351972	0.466995	0.383	0	0	0	N/A	0	0	0	N/A	0.0720136	0	0	N/A	0	0.0574614	0.211111	N/A
decanal	W	G, St	W		St			0	0	0	0.083	0	0	0	N/A	0	0	0	N/A	0	0	0.0896606	N/A	0	0	0	N/A	0	0	0	N/A	0	0	0	N/A
e,e-farnesol								0	0.0632902	0	0.014	0	0	0	0.075	0	0	0	N/A	0	0.0614132	0	N/A	0	0	0	0.106	0.0529634	0.0792541	0	N/A	0	0.0712707	0.098395	N/A
E-3-hexenol							OR85b	0	0	0.0740394	0.039	0	0	0.0711463	N/A	0.0625636	0	0.139639	0.065	0	0	0.0788849	0.057	0	0	0	N/A	0	0	0	0.751	0	0	0	0.439
ethyl benzoate		St			St		OR10a, OR98a	0.290757	0.453809	0.493413	0.68	0	0	0	0.043	0	0	0.0988333	0.062	0.0593673	0	0	0.002	0	0.0554271	0.107451	0.186	0	0	0	-0.014	0	0	0.204808	0.779
ethyl butyrate		St			St			0	0	0	0.025	0	0	0	0.109	0	0	0	0.256	0	0	0	-0.002	0	0	0	0.046	0	0	0	0.209	0	0	0.0659553	0.255
ethyl hexanoate		St			St			0.0628908	0	0.0850768	-0.012	0	0	0	N/A	0.0661663	0.259638	0.668657	0.417	0	0	0	0.007	0	0	0	N/A	0	0	0	0.238	0	0.11644	0	0.169
ethyl propionate								0	0	0	0.064	0	0	0	0.034	0	0	0	0.163	0	0	0	0.017	0	0	0	N/A	0	0	0.0932654	0.066	0	0	0	0.08
ethylbenzene	W	G	W					0.171346	0	0.0574233	N/A	0	0	0	N/A	0	0	0	N/A	0.0503932	0.089668	0.327325	N/A	0	0	0	N/A	0	0	0	N/A	0	0.116911	0	N/A
eugenol				B	St			0.0848532	0.0574306	0	0.154	0	0	0	0.024	0	0	0	-0.013	0	0	0	0.002	0	0	0	0.73	0	0	0.0902206	0.053	0	0	0	0.154
isobutyl acetate						fruit VOC		0.0657425	0	0.182061	0.35	0	0.0669482	0	N/A	0.18839	0.151783	0.64596	0.582	0.050931	0	0	0.006	0	0	0	N/A	0	0	0	0.387	0	0	0.0656005	0.671
isopentyl acetate		G			St			0.0882468	0.192056	0.100999	0.419	0	0	0	0.146	0	0.120851	0.175184	0.415	0	0	0.151635	0.027	0	0	0	0.029	0	0.0714607	0	0.337	0	0	0.306893	0.639
limonene	W	G	W	B				0	0	0.0572898	-0.001	0	0	0	N/A	0	0	0	0.056	0	0	0	0.016	0	0	0	N/A	0.0702233	0.0881423	0.0644284	0.097	0	0	0	0.091
linalool		St			St	cereal crop VOC induced by mechanical injury (Piesik et al., 2011)		0	0.0693354	0	0.001	0	0	0	0.164	0	0	0	0.041	0	0	0	0.016	0	0	0	N/A	0	0	0.0629932	0.163	0	0	0	0.467
methyl benzoate		St				plant and microbial VOC (Metabolite Ecology database of the KNApSAcK Family databases: Afendi et al., 2012), mVOC 2.0 database (Lemfack et al., 2018))	OR10a	0.30626	0.642545	0.671883	0.632	0	0	0.0609703	N/A	0	0	0.0594758	0.094	0.133684	0	0	0.035	0	0	0	0.278	0	0	0	0.036	0.0749504	0	0.116601	0.702
methyl salicylate*					St	plant VOC, increased levels upon damage by herbivorous insects (Jansen et al., 2011; Holopainen et al., 2010)	OR10a	0.490443	0.554935	0.952499	0.753	0	0	0.213017	0.07	0.112556	0	0.136382	-0.032	0	0	0.12376	0.05	0	0	0.115461	0.468	0	0	0.128554	0.009	0	0	0	0.034
m-xylene	W	G, L, R, Sp	W					0	0	0	N/A	0	0	0	N/A	0	0	0	N/A	0	0	0.271305	N/A	0	0	0	N/A	0	0	0.0880084	N/A	0	0	0	N/A
n-butyl ether		L, R, Sp						0	0.2457	0	N/A	0	0	0	N/A	0	0	0	N/A	0	0	0	N/A	0	0.0667858	0	N/A	0	0	0.0673545	N/A	0.276859	0.138802	0	N/A
nonanal	W	G, St	W		St			0	0	0	0.048	0	0	0	N/A	0	0	0	N/A	0	0	0	0.03	0	0	0	N/A	0	0	0	0.091	0	0	0.0550246	0.085
o-xylene	W	G, L, R, Sp	W					0	0	0	N/A	0	0	0	N/A	0	0	0	N/A	0	0.0872777	0.643786	N/A	0	0	0	N/A	0.0803508	0	0.0827411	N/A	0	0	0	N/A
p-cymene	W	L, R, Sp	W					0	0	0	-0.003	0	0	0	N/A	0	0	0	0.018	0	0	0	0.014	0	0	0	0.063	0	0.117208	0.0904875	-0.004	0	0	0	-0.012
pentyl acetate*		St			St	fruit VOC	OR47a	0.108981	0.0771766	0.301134	0.03	0	0	0	0.395	0.410114	0.853191	0.759497	0.817	0.0795443	0	0.0609682	0.022	0	0	0.086978	N/A	0	0	0.136828	0.557	0	0	0.135972	0.636
phenethyl alcohol		G, St			St			0	0.0573204	0	0.014	0.0657774	0.0573841	0	0.124	0.0564261	0.064384	0.0570062	0.009	0	0	0.093179	0.09	0.0861923	0	0	0.174	0.0988383	0.0757883	0	0.006	0	0.0512298	0.122045	-0.01
propyl acetate							OR47a	0	0.089139	0	0.177	0	0	0	0.136	0	0.0896002	0.334454	0.68	0	0	0	0.023	0	0	0	0.039	0.0537528	0	0	0.488	0.0953821	0.0784797	0.106889	0.499
p-xylene	W	G, L, R, Sp	W					0	0	0.0641247	N/A	0	0	0	N/A	0	0	0	N/A	0	0	0.379026	N/A	0	0.0614951	0	N/A	0	0.151526	0.0606612	N/A	0	0	0	N/A
sabinene		G, L, R, Sp						0	0	0	N/A	0	0	0	N/A	0	0	0	N/A	0	0	0	N/A	0	0	0	N/A	0.0646804	0	0.0870106	N/A	0	0.101736	0	N/A
styrene**	W	G, L, R, Sp	W					0	0	0.144001	N/A	0	0	0	N/A	0	0	0	N/A	0	0.206346	0.735125	N/A	0	0	0	N/A	0	0	0	N/A	0	0	0	N/A
tetradecane	W	G, St	W		St			0.109519	0	0.0839218	N/A	0	0	0	N/A	0	0	0	N/A	0.068638	0.0520216	0	N/A	0	0	0	N/A	0.0972034	0.0844168	0	N/A	0	0.115051	0.0956909	N/A
toluene		G, L, R, Sp		B				0	0	0.0704334	N/A	0	0	0	N/A	0	0	0	N/A	0	0	0.435053	N/A	0	0	0	N/A	0.0842887	0.0670027	0.112545	N/A	0	0	0	N/A
undecane	W	G	W		St			0	0	0	N/A	0	0	0	N/A	0	0	0	N/A	0	0	0	N/A	0	0	0	N/A	0	0.0516508	0.11312	N/A	0	0	0.0822838	N/A
Z-3-hexenol			W					0.173594	0.194629	0.104559	0.007	0	0.0579778	0	0.374	0	0.0570993	0.100535	0.136	0	0	0	0.073	0	0	0	N/A	0.0533277	0	0	0.596	0	0.166966	0.114673	0.442
Z-3-hexenyl acetate			W	B				0.136107	0	0	0.004	0	0	0.0928279	0.416	0.354188	0.668992	0.758592	N/A	0	0	0	N/A	0	0	0	N/A	0.145319	0	0	N/A	0	0	0.104813	N/A
α-funebrene		L, R, Sp						0	0	0	N/A	0	0	0	N/A	0	0	0	N/A	0	0	0	N/A	0	0	0	N/A	0.0974732	0	0.262083	N/A	0	0.0858194	0.0519947	N/A
water											0.005				0.12				N/A				0.031				-0.01				0.16				0.13
