# Supplementary material for: High-throughput ligand profile characterization in novel cell lines expressing seven heterologous insect olfactory receptors for the detection of volatile plant biomarkers
Source: Sci Rep. 2023 Dec 8;13:21757. doi: 10.1038/s41598-023-47455-4 (PMC10709440; doi:10.1038/s41598-023-47455-4)
Supplement: Supplementary file 4 — Supplementary Information. [file 41598_2023_47455_MOESM4_ESM.xlsx]

## Sheet: LabNote SUMMARY
							All technical replicates					Outlier technical replicates removed
OR	construct	clone	VOC	cc [miroM]	solvent	V [ml]	DF	DF SD	DF norm	EC50	count	DF	DF SD	DF norm	EC50	count	xlsm	raw data	Cell
OR10a	MIO10ap+DOGGB	G5	VUAA1	50	xc+0.1%DMSO	27	1.74287	0.647417	1	0	3	1.74287	0.647417	1	0	3	2019.12.05.xlsm	2019.12.05.sda	A1
OR10a	MIO10ap+DOGGB	G5	butyl propanoate	100	xc+0.1%DMSO	27	0		0		3	0	0	0		3	2019.12.05.xlsm	2019.12.05.sda	B1
OR10a	MIO10ap+DOGGB	G5	methyl benzoate	100	xc+0.1%DMSO	27	1.40799	0.150033	0.80786	23.7838	3	1.40799	0.150033	0.80786	23.7838	3	2019.12.05.xlsm	2019.12.05.sda	C1
OR10a	MIO10ap+DOGGB	G5	z3-hexenyl acetate	100	xc+0.1%DMSO	27	0		0		3	0	0	0		3	2019.12.05.xlsm	2019.12.05.sda	D1
OR10a	MIO10ap+DOGGB	G5	ethyl hexanoate	100	xc+0.1%DMSO	27	0		0		3	0	0	0		3	2019.12.05.xlsm	2019.12.05.sda	E1
OR10a	MIO10ap+DOGGB	G5	isobutyl acetate	100	xc+0.1%DMSO	27	0		0		3	0	0	0		3	2019.12.05.xlsm	2019.12.05.sda	F1
OR10a	MIO10ap+DOGGB	G5	ethanol	100	xc+0.1%DMSO	27	0.146783	0.128506	0.0842189	1087.38	3	0.146783	0.128506	0.0842189	1087.38	3	2019.12.05.xlsm	2019.12.05.sda	G1
OR10a	MIO10ap+DOGGB	G5	linalool	100	xc+0.1%DMSO	27	0		0		3	0	0	0		3	2019.12.05.xlsm	2019.12.05.sda	H1
OR10a	MIO10ap+DOGGB	G5		0	xc+0.1%DMSO	27					0					0	2019.12.05.xlsm	2019.12.05.sda	I1
OR10a	MIO10ap+DOGGB	G5		0	xc+0.1%DMSO	27					0					0	2019.12.05.xlsm	2019.12.05.sda	J1
OR10a	MIO10ap+DOGGB	G5		0	xc+0.1%DMSO	27					0					0	2019.12.05.xlsm	2019.12.05.sda	K1
OR10a	MIO10ap+DOGGB	G5		0	xc+0.1%DMSO	27					0					0	2019.12.05.xlsm	2019.12.05.sda	L1
OR10a	MIO10ap+DOGGB	G5		0	xc+0.1%DMSO	27					0					0	2019.12.05.xlsm	2019.12.05.sda	M1
OR10a	MIO10ap+DOGGB	G5		0	xc+0.1%DMSO	27					0					0	2019.12.05.xlsm	2019.12.05.sda	N1
OR10a	MIO10ap+DOGGB	G5		0	xc+0.1%DMSO	27					0					0	2019.12.05.xlsm	2019.12.05.sda	O1
OR10a	MIO10ap+DOGGB	G5		0	xc+0.1%DMSO	27					0					0	2019.12.05.xlsm	2019.12.05.sda	P1
OR19a	E11+ MIO19aB	B9	VUAA1	50	xc+0.1%DMSO	27	3.1314	0.487537	1	1.66533e-14	3	3.41287	0.00559091	1	1.66533e-14	2	2019.12.05.xlsm	2019.12.05.sda	A4
OR19a	E11+ MIO19aB	B9	butyl propanoate	100	xc+0.1%DMSO	27	0.0678979	0.117603	0.0216829	4511.92	3	0	0	0	4511.92	2	2019.12.05.xlsm	2019.12.05.sda	B4
OR19a	E11+ MIO19aB	B9	methyl benzoate	100	xc+0.1%DMSO	27	0.138326	0.119795	0.0441738	2163.79	3	0.207489	0.000670648	0.060796	2163.79	2	2019.12.05.xlsm	2019.12.05.sda	C4
OR19a	E11+ MIO19aB	B9	z3-hexenyl acetate	100	xc+0.1%DMSO	27	0		0		3	0	0	0		3	2019.12.05.xlsm	2019.12.05.sda	D4
OR19a	E11+ MIO19aB	B9	ethyl hexanoate	100	xc+0.1%DMSO	27	0		0		3	0	0	0		3	2019.12.05.xlsm	2019.12.05.sda	E4
OR19a	E11+ MIO19aB	B9	isobutyl acetate	100	xc+0.1%DMSO	27	0		0		3	0	0	0		3	2019.12.05.xlsm	2019.12.05.sda	F4
OR19a	E11+ MIO19aB	B9	ethanol	100	xc+0.1%DMSO	27	0		0		3	0	0	0		3	2019.12.05.xlsm	2019.12.05.sda	G4
OR19a	E11+ MIO19aB	B9	linalool	100	xc+0.1%DMSO	27	0		0		3	0	0	0		3	2019.12.05.xlsm	2019.12.05.sda	H4
OR19a	E11+ MIO19aB	B9		0	xc+0.1%DMSO	27					0					0	2019.12.05.xlsm	2019.12.05.sda	I4
OR19a	E11+ MIO19aB	B9		0	xc+0.1%DMSO	27					0					0	2019.12.05.xlsm	2019.12.05.sda	J4
OR19a	E11+ MIO19aB	B9		0	xc+0.1%DMSO	27					0					0	2019.12.05.xlsm	2019.12.05.sda	K4
OR19a	E11+ MIO19aB	B9		0	xc+0.1%DMSO	27					0					0	2019.12.05.xlsm	2019.12.05.sda	L4
OR19a	E11+ MIO19aB	B9		0	xc+0.1%DMSO	27					0					0	2019.12.05.xlsm	2019.12.05.sda	M4
OR19a	E11+ MIO19aB	B9		0	xc+0.1%DMSO	27					0					0	2019.12.05.xlsm	2019.12.05.sda	N4
OR19a	E11+ MIO19aB	B9		0	xc+0.1%DMSO	27					0					0	2019.12.05.xlsm	2019.12.05.sda	O4
OR19a	E11+ MIO19aB	B9		0	xc+0.1%DMSO	27					0					0	2019.12.05.xlsm	2019.12.05.sda	P4
OR22a	MIO22aDOGGP	F3	VUAA1	50	xc+0.1%DMSO	27	1.76775	1.09812	1	0	3	1.76775	1.09812	1	0	3	2019.12.05.xlsm	2019.12.05.sda	A7
OR22a	MIO22aDOGGP	F3	butyl propanoate	100	xc+0.1%DMSO	27	0		0		3	0	0	0		3	2019.12.05.xlsm	2019.12.05.sda	B7
OR22a	MIO22aDOGGP	F3	methyl benzoate	100	xc+0.1%DMSO	27	0		0		3	0	0	0		3	2019.12.05.xlsm	2019.12.05.sda	C7
OR22a	MIO22aDOGGP	F3	z3-hexenyl acetate	100	xc+0.1%DMSO	27	0		0		3	0	0	0		3	2019.12.05.xlsm	2019.12.05.sda	D7
OR22a	MIO22aDOGGP	F3	ethyl hexanoate	100	xc+0.1%DMSO	27	0		0		3	0	0	0		3	2019.12.05.xlsm	2019.12.05.sda	E7
OR22a	MIO22aDOGGP	F3	isobutyl acetate	100	xc+0.1%DMSO	27	0		0		3	0	0	0		3	2019.12.05.xlsm	2019.12.05.sda	F7
OR22a	MIO22aDOGGP	F3	ethanol	100	xc+0.1%DMSO	27	0		0		3	0	0	0		3	2019.12.05.xlsm	2019.12.05.sda	G7
OR22a	MIO22aDOGGP	F3	linalool	100	xc+0.1%DMSO	27	0		0		3	0	0	0		3	2019.12.05.xlsm	2019.12.05.sda	H7
OR22a	MIO22aDOGGP	F3		0	xc+0.1%DMSO	27					0					0	2019.12.05.xlsm	2019.12.05.sda	I7
OR22a	MIO22aDOGGP	F3		0	xc+0.1%DMSO	27					0					0	2019.12.05.xlsm	2019.12.05.sda	J7
OR22a	MIO22aDOGGP	F3		0	xc+0.1%DMSO	27					0					0	2019.12.05.xlsm	2019.12.05.sda	K7
OR22a	MIO22aDOGGP	F3		0	xc+0.1%DMSO	27					0					0	2019.12.05.xlsm	2019.12.05.sda	L7
OR22a	MIO22aDOGGP	F3		0	xc+0.1%DMSO	27					0					0	2019.12.05.xlsm	2019.12.05.sda	M7
OR22a	MIO22aDOGGP	F3		0	xc+0.1%DMSO	27					0					0	2019.12.05.xlsm	2019.12.05.sda	N7
OR22a	MIO22aDOGGP	F3		0	xc+0.1%DMSO	27					0					0	2019.12.05.xlsm	2019.12.05.sda	O7
OR22a	MIO22aDOGGP	F3		0	xc+0.1%DMSO	27					0					0	2019.12.05.xlsm	2019.12.05.sda	P7
OR47a	MIO47aDOGGP	C7	VUAA1	50	xc+0.1%DMSO	27	2.3478	0.567283	1	0	3	2.3478	0.567283	1	0	3	2019.12.05.xlsm	2019.12.05.sda	A10
OR47a	MIO47aDOGGP	C7	butyl propanoate	100	xc+0.1%DMSO	27	0.401076	0.235442	0.170831	485.375	3	0.401076	0.235442	0.170831	485.375	3	2019.12.05.xlsm	2019.12.05.sda	B10
OR47a	MIO47aDOGGP	C7	methyl benzoate	100	xc+0.1%DMSO	27	0		0		3	0	0	0		3	2019.12.05.xlsm	2019.12.05.sda	C10
OR47a	MIO47aDOGGP	C7	z3-hexenyl acetate	100	xc+0.1%DMSO	27	0.944186	0.200083	0.402158	148.658	3	0.944186	0.200083	0.402158	148.658	3	2019.12.05.xlsm	2019.12.05.sda	D10
OR47a	MIO47aDOGGP	C7	ethyl hexanoate	100	xc+0.1%DMSO	27	0.97228	0.0745201	0.414125	141.473	3	0.97228	0.0745201	0.414125	141.473	3	2019.12.05.xlsm	2019.12.05.sda	E10
OR47a	MIO47aDOGGP	C7	isobutyl acetate	100	xc+0.1%DMSO	27	0.365131	0.0960042	0.155521	543.002	3	0.365131	0.0960042	0.155521	543.002	3	2019.12.05.xlsm	2019.12.05.sda	F10
OR47a	MIO47aDOGGP	C7	ethanol	100	xc+0.1%DMSO	27	0		0		3	0	0	0		3	2019.12.05.xlsm	2019.12.05.sda	G10
OR47a	MIO47aDOGGP	C7	linalool	100	xc+0.1%DMSO	27	0		0		3	0	0	0		3	2019.12.05.xlsm	2019.12.05.sda	H10
OR47a	MIO47aDOGGP	C7		0	xc+0.1%DMSO	27					0					0	2019.12.05.xlsm	2019.12.05.sda	I10
OR47a	MIO47aDOGGP	C7		0	xc+0.1%DMSO	27					0					0	2019.12.05.xlsm	2019.12.05.sda	J10
OR47a	MIO47aDOGGP	C7		0	xc+0.1%DMSO	27					0					0	2019.12.05.xlsm	2019.12.05.sda	K10
OR47a	MIO47aDOGGP	C7		0	xc+0.1%DMSO	27					0					0	2019.12.05.xlsm	2019.12.05.sda	L10
OR47a	MIO47aDOGGP	C7		0	xc+0.1%DMSO	27					0					0	2019.12.05.xlsm	2019.12.05.sda	M10
OR47a	MIO47aDOGGP	C7		0	xc+0.1%DMSO	27					0					0	2019.12.05.xlsm	2019.12.05.sda	N10
OR47a	MIO47aDOGGP	C7		0	xc+0.1%DMSO	27					0					0	2019.12.05.xlsm	2019.12.05.sda	O10
OR47a	MIO47aDOGGP	C7		0	xc+0.1%DMSO	27					0					0	2019.12.05.xlsm	2019.12.05.sda	P10
OR49b	MIO49bP + DOGGB	E4	VUAA1	50	xc+0.1%DMSO	27	1.25726	0.338809	1	0	3	1.25726	0.338809	1	0	3	2019.12.05.xlsm	2019.12.05.sda	A13
OR49b	MIO49bP + DOGGB	E4	butyl propanoate	100	xc+0.1%DMSO	27	0		0		3	0	0	0		3	2019.12.05.xlsm	2019.12.05.sda	B13
OR49b	MIO49bP + DOGGB	E4	methyl benzoate	100	xc+0.1%DMSO	27	0		0		3	0	0	0		3	2019.12.05.xlsm	2019.12.05.sda	C13
OR49b	MIO49bP + DOGGB	E4	z3-hexenyl acetate	100	xc+0.1%DMSO	27	0.0799315	0.138445	0.0635762	1472.92	3	0	0	0	1472.92	2	2019.12.05.xlsm	2019.12.05.sda	D13
OR49b	MIO49bP + DOGGB	E4	ethyl hexanoate	100	xc+0.1%DMSO	27	0		0		3	0	0	0		3	2019.12.05.xlsm	2019.12.05.sda	E13
OR49b	MIO49bP + DOGGB	E4	isobutyl acetate	100	xc+0.1%DMSO	27	0		0		3	0	0	0		3	2019.12.05.xlsm	2019.12.05.sda	F13
OR49b	MIO49bP + DOGGB	E4	ethanol	100	xc+0.1%DMSO	27	0		0		3	0	0	0		3	2019.12.05.xlsm	2019.12.05.sda	G13
OR49b	MIO49bP + DOGGB	E4	linalool	100	xc+0.1%DMSO	27	0		0		3	0	0	0		3	2019.12.05.xlsm	2019.12.05.sda	H13
OR49b	MIO49bP + DOGGB	E4		0	xc+0.1%DMSO	27					0					0	2019.12.05.xlsm	2019.12.05.sda	I13
OR49b	MIO49bP + DOGGB	E4		0	xc+0.1%DMSO	27					0					0	2019.12.05.xlsm	2019.12.05.sda	J13
OR49b	MIO49bP + DOGGB	E4		0	xc+0.1%DMSO	27					0					0	2019.12.05.xlsm	2019.12.05.sda	K13
OR49b	MIO49bP + DOGGB	E4		0	xc+0.1%DMSO	27					0					0	2019.12.05.xlsm	2019.12.05.sda	L13
OR49b	MIO49bP + DOGGB	E4		0	xc+0.1%DMSO	27					0					0	2019.12.05.xlsm	2019.12.05.sda	M13
OR49b	MIO49bP + DOGGB	E4		0	xc+0.1%DMSO	27					0					0	2019.12.05.xlsm	2019.12.05.sda	N13
OR49b	MIO49bP + DOGGB	E4		0	xc+0.1%DMSO	27					0					0	2019.12.05.xlsm	2019.12.05.sda	O13
OR49b	MIO49bP + DOGGB	E4		0	xc+0.1%DMSO	27					0					0	2019.12.05.xlsm	2019.12.05.sda	P13
OR69a	MIO69aP + DOGGB sortolt pool	B7	VUAA1	50	xc+0.1%DMSO	27	1.00864	0.57979	1	0	3	1.00864	0.57979	1	0	3	2019.12.05.xlsm	2019.12.05.sda	A16
OR69a	MIO69aP + DOGGB sortolt pool	B7	butyl propanoate	100	xc+0.1%DMSO	27	0		0		3	0	0	0		3	2019.12.05.xlsm	2019.12.05.sda	B16
OR69a	MIO69aP + DOGGB sortolt pool	B7	methyl benzoate	100	xc+0.1%DMSO	27	0		0		3	0	0	0		3	2019.12.05.xlsm	2019.12.05.sda	C16
OR69a	MIO69aP + DOGGB sortolt pool	B7	z3-hexenyl acetate	100	xc+0.1%DMSO	27	0		0		3	0	0	0		3	2019.12.05.xlsm	2019.12.05.sda	D16
OR69a	MIO69aP + DOGGB sortolt pool	B7	ethyl hexanoate	100	xc+0.1%DMSO	27	0		0		3	0	0	0		3	2019.12.05.xlsm	2019.12.05.sda	E16
OR69a	MIO69aP + DOGGB sortolt pool	B7	isobutyl acetate	100	xc+0.1%DMSO	27	0.24074	0.416975	0.238679	318.973	3	0	0	0	318.973	2	2019.12.05.xlsm	2019.12.05.sda	F16
OR69a	MIO69aP + DOGGB sortolt pool	B7	ethanol	100	xc+0.1%DMSO	27	0		0		3	0	0	0		3	2019.12.05.xlsm	2019.12.05.sda	G16
OR69a	MIO69aP + DOGGB sortolt pool	B7	linalool	100	xc+0.1%DMSO	27	0.0861045	0.149137	0.0853671	1071.41	3	0	0	0	1071.41	2	2019.12.05.xlsm	2019.12.05.sda	H16
OR69a	MIO69aP + DOGGB sortolt pool	B7		0	xc+0.1%DMSO	27					0					0	2019.12.05.xlsm	2019.12.05.sda	I16
OR69a	MIO69aP + DOGGB sortolt pool	B7		0	xc+0.1%DMSO	27					0					0	2019.12.05.xlsm	2019.12.05.sda	J16
OR69a	MIO69aP + DOGGB sortolt pool	B7		0	xc+0.1%DMSO	27					0					0	2019.12.05.xlsm	2019.12.05.sda	K16
OR69a	MIO69aP + DOGGB sortolt pool	B7		0	xc+0.1%DMSO	27					0					0	2019.12.05.xlsm	2019.12.05.sda	L16
OR69a	MIO69aP + DOGGB sortolt pool	B7		0	xc+0.1%DMSO	27					0					0	2019.12.05.xlsm	2019.12.05.sda	M16
OR69a	MIO69aP + DOGGB sortolt pool	B7		0	xc+0.1%DMSO	27					0					0	2019.12.05.xlsm	2019.12.05.sda	N16
OR69a	MIO69aP + DOGGB sortolt pool	B7		0	xc+0.1%DMSO	27					0					0	2019.12.05.xlsm	2019.12.05.sda	O16
OR69a	MIO69aP + DOGGB sortolt pool	B7		0	xc+0.1%DMSO	27					0					0	2019.12.05.xlsm	2019.12.05.sda	P16
OR71a	MIO71aP+DOGGB	A9	VUAA1	50	xc+0.1%DMSO	27	2.14618	0.337042	1	0	3	2.14618	0.337042	1	0	3	2019.12.05.xlsm	2019.12.05.sda	A19
OR71a	MIO71aP+DOGGB	A9	butyl propanoate	100	xc+0.1%DMSO	27	0		0		3	0	0	0		3	2019.12.05.xlsm	2019.12.05.sda	B19
OR71a	MIO71aP+DOGGB	A9	methyl benzoate	100	xc+0.1%DMSO	27	0		0		3	0	0	0		3	2019.12.05.xlsm	2019.12.05.sda	C19
OR71a	MIO71aP+DOGGB	A9	z3-hexenyl acetate	100	xc+0.1%DMSO	27	0		0		3	0	0	0		3	2019.12.05.xlsm	2019.12.05.sda	D19
OR71a	MIO71aP+DOGGB	A9	ethyl hexanoate	100	xc+0.1%DMSO	27	0		0		3	0	0	0		3	2019.12.05.xlsm	2019.12.05.sda	E19
OR71a	MIO71aP+DOGGB	A9	isobutyl acetate	100	xc+0.1%DMSO	27	0		0		3	0	0	0		3	2019.12.05.xlsm	2019.12.05.sda	F19
OR71a	MIO71aP+DOGGB	A9	ethanol	100	xc+0.1%DMSO	27	0		0		3	0	0	0		3	2019.12.05.xlsm	2019.12.05.sda	G19
OR71a	MIO71aP+DOGGB	A9	linalool	100	xc+0.1%DMSO	27	0.0688996	0.119338	0.0321034	3014.94	3	0	0	0	3014.94	2	2019.12.05.xlsm	2019.12.05.sda	H19
OR71a	MIO71aP+DOGGB	A9		0	xc+0.1%DMSO	27					0					0	2019.12.05.xlsm	2019.12.05.sda	I19
OR71a	MIO71aP+DOGGB	A9		0	xc+0.1%DMSO	27					0					0	2019.12.05.xlsm	2019.12.05.sda	J19
OR71a	MIO71aP+DOGGB	A9		0	xc+0.1%DMSO	27					0					0	2019.12.05.xlsm	2019.12.05.sda	K19
OR71a	MIO71aP+DOGGB	A9		0	xc+0.1%DMSO	27					0					0	2019.12.05.xlsm	2019.12.05.sda	L19
OR71a	MIO71aP+DOGGB	A9		0	xc+0.1%DMSO	27					0					0	2019.12.05.xlsm	2019.12.05.sda	M19
OR71a	MIO71aP+DOGGB	A9		0	xc+0.1%DMSO	27					0					0	2019.12.05.xlsm	2019.12.05.sda	N19
OR71a	MIO71aP+DOGGB	A9		0	xc+0.1%DMSO	27					0					0	2019.12.05.xlsm	2019.12.05.sda	O19
OR71a	MIO71aP+DOGGB	A9		0	xc+0.1%DMSO	27					0					0	2019.12.05.xlsm	2019.12.05.sda	P19
OR85b	MIO85bDOGGP	B10	VUAA1	50	xc+0.1%DMSO	27	1.79144	1.14038	1	0	3	1.79144	1.14038	1	0	3	2019.12.05.xlsm	2019.12.05.sda	A22
OR85b	MIO85bDOGGP	B10	butyl propanoate	100	xc+0.1%DMSO	27	0		0		3	0	0	0		3	2019.12.05.xlsm	2019.12.05.sda	B22
OR85b	MIO85bDOGGP	B10	methyl benzoate	100	xc+0.1%DMSO	27	0		0		3	0	0	0		3	2019.12.05.xlsm	2019.12.05.sda	C22
OR85b	MIO85bDOGGP	B10	z3-hexenyl acetate	100	xc+0.1%DMSO	27	0.0790197	0.136866	0.0441096	2167.08	3	0	0	0	2167.08	2	2019.12.05.xlsm	2019.12.05.sda	D22
OR85b	MIO85bDOGGP	B10	ethyl hexanoate	100	xc+0.1%DMSO	27	0		0		3	0	0	0		3	2019.12.05.xlsm	2019.12.05.sda	E22
OR85b	MIO85bDOGGP	B10	isobutyl acetate	100	xc+0.1%DMSO	27	0		0		3	0	0	0		3	2019.12.05.xlsm	2019.12.05.sda	F22
OR85b	MIO85bDOGGP	B10	ethanol	100	xc+0.1%DMSO	27	0		0		3	0	0	0		3	2019.12.05.xlsm	2019.12.05.sda	G22
OR85b	MIO85bDOGGP	B10	linalool	100	xc+0.1%DMSO	27	0.0758931	0.131451	0.0423643	2260.48	3	0	0	0	2260.48	2	2019.12.05.xlsm	2019.12.05.sda	H22
OR85b	MIO85bDOGGP	B10		0	xc+0.1%DMSO	27					0					0	2019.12.05.xlsm	2019.12.05.sda	I22
OR85b	MIO85bDOGGP	B10		0	xc+0.1%DMSO	27					0					0	2019.12.05.xlsm	2019.12.05.sda	J22
OR85b	MIO85bDOGGP	B10		0	xc+0.1%DMSO	27					0					0	2019.12.05.xlsm	2019.12.05.sda	K22
OR85b	MIO85bDOGGP	B10		0	xc+0.1%DMSO	27					0					0	2019.12.05.xlsm	2019.12.05.sda	L22
OR85b	MIO85bDOGGP	B10		0	xc+0.1%DMSO	27					0					0	2019.12.05.xlsm	2019.12.05.sda	M22
OR85b	MIO85bDOGGP	B10		0	xc+0.1%DMSO	27					0					0	2019.12.05.xlsm	2019.12.05.sda	N22
OR85b	MIO85bDOGGP	B10		0	xc+0.1%DMSO	27					0					0	2019.12.05.xlsm	2019.12.05.sda	O22
OR85b	MIO85bDOGGP	B10		0	xc+0.1%DMSO	27					0					0	2019.12.05.xlsm	2019.12.05.sda	P22
OR10a	MIO10ap+DOGGB	G5	VUAA1	50	xc+0.1%DMSO	27	1.94529	1.51665	1	0	3	2.80295	0.432408	1	0	2	2019.12.06.xlsm	2019.12.06.sda	A1
OR10a	MIO10ap+DOGGB	G5	isopentyl acetate	100	xc+0.1%DMSO	27	0.0795073	0.137711	0.0408716	2346.68	3	0	0	0	2346.68	2	2019.12.06.xlsm	2019.12.06.sda	B1
OR10a	MIO10ap+DOGGB	G5	ethyl propionate	100	xc+0.1%DMSO	27	0		0		3	0	0	0		3	2019.12.06.xlsm	2019.12.06.sda	C1
OR10a	MIO10ap+DOGGB	G5	1-pentanol	100	xc+0.1%DMSO	27	0.0772851	0.133862	0.0397293	2417.04	3	0	0	0	2417.04	2	2019.12.06.xlsm	2019.12.06.sda	D1
OR10a	MIO10ap+DOGGB	G5	acetophenone	100	xc+0.1%DMSO	27	1.01808	0.13875	0.523355	91.075	3	1.01808	0.13875	0.363216	91.075	3	2019.12.06.xlsm	2019.12.06.sda	E1
OR10a	MIO10ap+DOGGB	G5	ethyl butyrate	100	xc+0.1%DMSO	27	0.0867275	0.150217	0.0445833	2142.99	3	0	0	0	2142.99	2	2019.12.06.xlsm	2019.12.06.sda	F1
OR10a	MIO10ap+DOGGB	G5	2-heptanone	100	xc+0.1%DMSO	27	0		0		3	0	0	0		3	2019.12.06.xlsm	2019.12.06.sda	G1
OR10a	MIO10ap+DOGGB	G5	(R)-(+)-limonene	100	xc+0.1%DMSO	27	0		0		3	0	0	0		3	2019.12.06.xlsm	2019.12.06.sda	H1
OR10a	MIO10ap+DOGGB	G5	4-ethylguaiacol	100	xc+0.1%DMSO	27	0		0		3	0	0	0		3	2019.12.06.xlsm	2019.12.06.sda	I1
OR10a	MIO10ap+DOGGB	G5	1,3-dimethoxy benzene	100	xc+0.1%DMSO	27	0		0		3	0	0	0		3	2019.12.06.xlsm	2019.12.06.sda	J1
OR10a	MIO10ap+DOGGB	G5		0	xc+0.1%DMSO	27					0					0	2019.12.06.xlsm	2019.12.06.sda	K1
OR10a	MIO10ap+DOGGB	G5		0	xc+0.1%DMSO	27					0					0	2019.12.06.xlsm	2019.12.06.sda	L1
OR10a	MIO10ap+DOGGB	G5		0	xc+0.1%DMSO	27					0					0	2019.12.06.xlsm	2019.12.06.sda	M1
OR10a	MIO10ap+DOGGB	G5		0	xc+0.1%DMSO	27					0					0	2019.12.06.xlsm	2019.12.06.sda	N1
OR10a	MIO10ap+DOGGB	G5		0	xc+0.1%DMSO	27					0					0	2019.12.06.xlsm	2019.12.06.sda	O1
OR10a	MIO10ap+DOGGB	G5		0	xc+0.1%DMSO	27					0					0	2019.12.06.xlsm	2019.12.06.sda	P1
OR19a	E11+ MIO19aB	B9	VUAA1	50	xc+0.1%DMSO	27	3.63025	0.78685	1	0	3	3.63025	0.78685	1	0	3	2019.12.06.xlsm	2019.12.06.sda	A4
OR19a	E11+ MIO19aB	B9	isopentyl acetate	100	xc+0.1%DMSO	27	0.0912893	0.158118	0.0251468	3876.65	3	0	0	0	3876.65	2	2019.12.06.xlsm	2019.12.06.sda	B4
OR19a	E11+ MIO19aB	B9	ethyl propionate	100	xc+0.1%DMSO	27	0		0		3	0	0	0		3	2019.12.06.xlsm	2019.12.06.sda	C4
OR19a	E11+ MIO19aB	B9	1-pentanol	100	xc+0.1%DMSO	27	0		0		3	0	0	0		3	2019.12.06.xlsm	2019.12.06.sda	D4
OR19a	E11+ MIO19aB	B9	acetophenone	100	xc+0.1%DMSO	27	0		0		3	0	0	0		3	2019.12.06.xlsm	2019.12.06.sda	E4
OR19a	E11+ MIO19aB	B9	ethyl butyrate	100	xc+0.1%DMSO	27	0.0712935	0.123484	0.0196387	4991.98	3	0	0	0	4991.98	2	2019.12.06.xlsm	2019.12.06.sda	F4
OR19a	E11+ MIO19aB	B9	2-heptanone	100	xc+0.1%DMSO	27	0.24626	0.0419371	0.0678356	1374.15	3	0.24626	0.0419371	0.0678356	1374.15	3	2019.12.06.xlsm	2019.12.06.sda	G4
OR19a	E11+ MIO19aB	B9	(R)-(+)-limonene	100	xc+0.1%DMSO	27	0		0		3	0	0	0		3	2019.12.06.xlsm	2019.12.06.sda	H4
OR19a	E11+ MIO19aB	B9	4-ethylguaiacol	100	xc+0.1%DMSO	27	0		0		3	0	0	0		3	2019.12.06.xlsm	2019.12.06.sda	I4
OR19a	E11+ MIO19aB	B9	1,3-dimethoxy benzene	100	xc+0.1%DMSO	27	0		0		3	0	0	0		3	2019.12.06.xlsm	2019.12.06.sda	J4
OR19a	E11+ MIO19aB	B9		0	xc+0.1%DMSO	27					0					0	2019.12.06.xlsm	2019.12.06.sda	K4
OR19a	E11+ MIO19aB	B9		0	xc+0.1%DMSO	27					0					0	2019.12.06.xlsm	2019.12.06.sda	L4
OR19a	E11+ MIO19aB	B9		0	xc+0.1%DMSO	27					0					0	2019.12.06.xlsm	2019.12.06.sda	M4
OR19a	E11+ MIO19aB	B9		0	xc+0.1%DMSO	27					0					0	2019.12.06.xlsm	2019.12.06.sda	N4
OR19a	E11+ MIO19aB	B9		0	xc+0.1%DMSO	27					0					0	2019.12.06.xlsm	2019.12.06.sda	O4
OR19a	E11+ MIO19aB	B9		0	xc+0.1%DMSO	27					0					0	2019.12.06.xlsm	2019.12.06.sda	P4
OR22a	MIO22aDOGGP	F3	VUAA1	50	xc+0.1%DMSO	27	2.94538	0.158591	1	0	3	2.94538	0.158591	1	0	3	2019.12.06.xlsm	2019.12.06.sda	A7
OR22a	MIO22aDOGGP	F3	isopentyl acetate	100	xc+0.1%DMSO	27	0		0		3	0	0	0		3	2019.12.06.xlsm	2019.12.06.sda	B7
OR22a	MIO22aDOGGP	F3	ethyl propionate	100	xc+0.1%DMSO	27	0.0691133	0.119708	0.023465	4161.66	3	0	0	0	4161.66	2	2019.12.06.xlsm	2019.12.06.sda	C7
OR22a	MIO22aDOGGP	F3	1-pentanol	100	xc+0.1%DMSO	27	0		0		3	0	0	0		3	2019.12.06.xlsm	2019.12.06.sda	D7
OR22a	MIO22aDOGGP	F3	acetophenone	100	xc+0.1%DMSO	27	0		0		3	0	0	0		3	2019.12.06.xlsm	2019.12.06.sda	E7
OR22a	MIO22aDOGGP	F3	ethyl butyrate	100	xc+0.1%DMSO	27	0		0		3	0	0	0		3	2019.12.06.xlsm	2019.12.06.sda	F7
OR22a	MIO22aDOGGP	F3	2-heptanone	100	xc+0.1%DMSO	27	0		0		3	0	0	0		3	2019.12.06.xlsm	2019.12.06.sda	G7
OR22a	MIO22aDOGGP	F3	(R)-(+)-limonene	100	xc+0.1%DMSO	27	0		0		3	0	0	0		3	2019.12.06.xlsm	2019.12.06.sda	H7
OR22a	MIO22aDOGGP	F3	4-ethylguaiacol	100	xc+0.1%DMSO	27	0		0		3	0	0	0		3	2019.12.06.xlsm	2019.12.06.sda	I7
OR22a	MIO22aDOGGP	F3	1,3-dimethoxy benzene	100	xc+0.1%DMSO	27	0.142651	0.123667	0.0484323	1964.74	3	0.142651	0.123667	0.0484323	1964.74	3	2019.12.06.xlsm	2019.12.06.sda	J7
OR22a	MIO22aDOGGP	F3		0	xc+0.1%DMSO	27					0					0	2019.12.06.xlsm	2019.12.06.sda	K7
OR22a	MIO22aDOGGP	F3		0	xc+0.1%DMSO	27					0					0	2019.12.06.xlsm	2019.12.06.sda	L7
OR22a	MIO22aDOGGP	F3		0	xc+0.1%DMSO	27					0					0	2019.12.06.xlsm	2019.12.06.sda	M7
OR22a	MIO22aDOGGP	F3		0	xc+0.1%DMSO	27					0					0	2019.12.06.xlsm	2019.12.06.sda	N7
OR22a	MIO22aDOGGP	F3		0	xc+0.1%DMSO	27					0					0	2019.12.06.xlsm	2019.12.06.sda	O7
OR22a	MIO22aDOGGP	F3		0	xc+0.1%DMSO	27					0					0	2019.12.06.xlsm	2019.12.06.sda	P7
OR47a	MIO47aDOGGP	C7	VUAA1	50	xc+0.1%DMSO	27	2.95943	0.0583655	1	0	3	2.95943	0.0583655	1	0	3	2019.12.06.xlsm	2019.12.06.sda	A10
OR47a	MIO47aDOGGP	C7	isopentyl acetate	100	xc+0.1%DMSO	27	0.358534	0.0652258	0.12115	725.426	3	0.358534	0.0652258	0.12115	725.426	3	2019.12.06.xlsm	2019.12.06.sda	B10
OR47a	MIO47aDOGGP	C7	ethyl propionate	100	xc+0.1%DMSO	27	0		0		3	0	0	0		3	2019.12.06.xlsm	2019.12.06.sda	C10
OR47a	MIO47aDOGGP	C7	1-pentanol	100	xc+0.1%DMSO	27	0.0750795	0.130041	0.0253696	3841.73	3	0	0	0	3841.73	2	2019.12.06.xlsm	2019.12.06.sda	D10
OR47a	MIO47aDOGGP	C7	acetophenone	100	xc+0.1%DMSO	27	0		0		3	0	0	0		3	2019.12.06.xlsm	2019.12.06.sda	E10
OR47a	MIO47aDOGGP	C7	ethyl butyrate	100	xc+0.1%DMSO	27	0		0		3	0	0	0		3	2019.12.06.xlsm	2019.12.06.sda	F10
OR47a	MIO47aDOGGP	C7	2-heptanone	100	xc+0.1%DMSO	27	0.488524	0.175913	0.165074	505.79	3	0.488524	0.175913	0.165074	505.79	3	2019.12.06.xlsm	2019.12.06.sda	G10
OR47a	MIO47aDOGGP	C7	(R)-(+)-limonene	100	xc+0.1%DMSO	27	0		0		3	0	0	0		3	2019.12.06.xlsm	2019.12.06.sda	H10
OR47a	MIO47aDOGGP	C7	4-ethylguaiacol	100	xc+0.1%DMSO	27	0		0		3	0	0	0		3	2019.12.06.xlsm	2019.12.06.sda	I10
OR47a	MIO47aDOGGP	C7	1,3-dimethoxy benzene	100	xc+0.1%DMSO	27	0		0		3	0	0	0		3	2019.12.06.xlsm	2019.12.06.sda	J10
OR47a	MIO47aDOGGP	C7		0	xc+0.1%DMSO	27					0					0	2019.12.06.xlsm	2019.12.06.sda	K10
OR47a	MIO47aDOGGP	C7		0	xc+0.1%DMSO	27					0					0	2019.12.06.xlsm	2019.12.06.sda	L10
OR47a	MIO47aDOGGP	C7		0	xc+0.1%DMSO	27					0					0	2019.12.06.xlsm	2019.12.06.sda	M10
OR47a	MIO47aDOGGP	C7		0	xc+0.1%DMSO	27					0					0	2019.12.06.xlsm	2019.12.06.sda	N10
OR47a	MIO47aDOGGP	C7		0	xc+0.1%DMSO	27					0					0	2019.12.06.xlsm	2019.12.06.sda	O10
OR47a	MIO47aDOGGP	C7		0	xc+0.1%DMSO	27					0					0	2019.12.06.xlsm	2019.12.06.sda	P10
OR49b?	MIO49bP + DOGGB	E4	VUAA1	50	xc+0.1%DMSO	27	0.798813	0.241383	1	-1.11022e-14	3	0.798813	0.241383	1	-1.11022e-14	3	2019.12.06.xlsm	2019.12.06.sda	A13
OR49b?	MIO49bP + DOGGB	E4	isopentyl acetate	100	xc+0.1%DMSO	27	0		0		3	0	0	0		3	2019.12.06.xlsm	2019.12.06.sda	B13
OR49b?	MIO49bP + DOGGB	E4	ethyl propionate	100	xc+0.1%DMSO	27	0.0850243	0.147266	0.106438	839.512	3	0	0	0	839.512	2	2019.12.06.xlsm	2019.12.06.sda	C13
OR49b?	MIO49bP + DOGGB	E4	1-pentanol	100	xc+0.1%DMSO	27	0		0		3	0	0	0		3	2019.12.06.xlsm	2019.12.06.sda	D13
OR49b?	MIO49bP + DOGGB	E4	acetophenone	100	xc+0.1%DMSO	27	0.154417	0.133748	0.193308	417.309	3	0.231625	0.00319963	0.289962	417.309	2	2019.12.06.xlsm	2019.12.06.sda	E13
OR49b?	MIO49bP + DOGGB	E4	ethyl butyrate	100	xc+0.1%DMSO	27	0		0		3	0	0	0		3	2019.12.06.xlsm	2019.12.06.sda	F13
OR49b?	MIO49bP + DOGGB	E4	2-heptanone	100	xc+0.1%DMSO	27	0.0727195	0.125954	0.0910345	998.485	3	0	0	0	998.485	2	2019.12.06.xlsm	2019.12.06.sda	G13
OR49b?	MIO49bP + DOGGB	E4	(R)-(+)-limonene	100	xc+0.1%DMSO	27	0		0		3	0	0	0		3	2019.12.06.xlsm	2019.12.06.sda	H13
OR49b?	MIO49bP + DOGGB	E4	4-ethylguaiacol	100	xc+0.1%DMSO	27	0		0		3	0	0	0		3	2019.12.06.xlsm	2019.12.06.sda	I13
OR49b?	MIO49bP + DOGGB	E4	1,3-dimethoxy benzene	100	xc+0.1%DMSO	27	0.0690892	0.119666	0.0864898	1056.21	3	0	0	0	1056.21	2	2019.12.06.xlsm	2019.12.06.sda	J13
OR49b?	MIO49bP + DOGGB	E4		0	xc+0.1%DMSO	27					0					0	2019.12.06.xlsm	2019.12.06.sda	K13
OR49b?	MIO49bP + DOGGB	E4		0	xc+0.1%DMSO	27					0					0	2019.12.06.xlsm	2019.12.06.sda	L13
OR49b?	MIO49bP + DOGGB	E4		0	xc+0.1%DMSO	27					0					0	2019.12.06.xlsm	2019.12.06.sda	M13
OR49b?	MIO49bP + DOGGB	E4		0	xc+0.1%DMSO	27					0					0	2019.12.06.xlsm	2019.12.06.sda	N13
OR49b?	MIO49bP + DOGGB	E4		0	xc+0.1%DMSO	27					0					0	2019.12.06.xlsm	2019.12.06.sda	O13
OR49b?	MIO49bP + DOGGB	E4		0	xc+0.1%DMSO	27					0					0	2019.12.06.xlsm	2019.12.06.sda	P13
OR69a	MIO69aP + DOGGB sortolt pool	B7	VUAA1	50	xc+0.1%DMSO	27	1.29853	0.438542	1	0	3	1.29853	0.438542	1	0	3	2019.12.06.xlsm	2019.12.06.sda	A16
OR69a	MIO69aP + DOGGB sortolt pool	B7	isopentyl acetate	100	xc+0.1%DMSO	27	0		0		3	0	0	0		3	2019.12.06.xlsm	2019.12.06.sda	B16
OR69a	MIO69aP + DOGGB sortolt pool	B7	ethyl propionate	100	xc+0.1%DMSO	27	0.0732088	0.126801	0.0563784	1673.73	3	0	0	0	1673.73	2	2019.12.06.xlsm	2019.12.06.sda	C16
OR69a	MIO69aP + DOGGB sortolt pool	B7	1-pentanol	100	xc+0.1%DMSO	27	0		0		3	0	0	0		3	2019.12.06.xlsm	2019.12.06.sda	D16
OR69a	MIO69aP + DOGGB sortolt pool	B7	acetophenone	100	xc+0.1%DMSO	27	0		0		3	0	0	0		3	2019.12.06.xlsm	2019.12.06.sda	E16
OR69a	MIO69aP + DOGGB sortolt pool	B7	ethyl butyrate	100	xc+0.1%DMSO	27	0		0		3	0	0	0		3	2019.12.06.xlsm	2019.12.06.sda	F16
OR69a	MIO69aP + DOGGB sortolt pool	B7	2-heptanone	100	xc+0.1%DMSO	27	0		0		3	0	0	0		3	2019.12.06.xlsm	2019.12.06.sda	G16
OR69a	MIO69aP + DOGGB sortolt pool	B7	(R)-(+)-limonene	100	xc+0.1%DMSO	27	0		0		3	0	0	0		3	2019.12.06.xlsm	2019.12.06.sda	H16
OR69a	MIO69aP + DOGGB sortolt pool	B7	4-ethylguaiacol	100	xc+0.1%DMSO	27	0		0		3	0	0	0		3	2019.12.06.xlsm	2019.12.06.sda	I16
OR69a	MIO69aP + DOGGB sortolt pool	B7	1,3-dimethoxy benzene	100	xc+0.1%DMSO	27	0		0		3	0	0	0		3	2019.12.06.xlsm	2019.12.06.sda	J16
OR69a	MIO69aP + DOGGB sortolt pool	B7		0	xc+0.1%DMSO	27					0					0	2019.12.06.xlsm	2019.12.06.sda	K16
OR69a	MIO69aP + DOGGB sortolt pool	B7		0	xc+0.1%DMSO	27					0					0	2019.12.06.xlsm	2019.12.06.sda	L16
OR69a	MIO69aP + DOGGB sortolt pool	B7		0	xc+0.1%DMSO	27					0					0	2019.12.06.xlsm	2019.12.06.sda	M16
OR69a	MIO69aP + DOGGB sortolt pool	B7		0	xc+0.1%DMSO	27					0					0	2019.12.06.xlsm	2019.12.06.sda	N16
OR69a	MIO69aP + DOGGB sortolt pool	B7		0	xc+0.1%DMSO	27					0					0	2019.12.06.xlsm	2019.12.06.sda	O16
OR69a	MIO69aP + DOGGB sortolt pool	B7		0	xc+0.1%DMSO	27					0					0	2019.12.06.xlsm	2019.12.06.sda	P16
OR71a	MIO71aP+DOGGB	A9	VUAA1	50	xc+0.1%DMSO	27	3.06377	0.578849	1	5.55112e-15	3	3.06377	0.578849	1	5.55112e-15	3	2019.12.06.xlsm	2019.12.06.sda	A19
OR71a	MIO71aP+DOGGB	A9	isopentyl acetate	100	xc+0.1%DMSO	27	0.0690347	0.119572	0.0225326	4338.02	3	0	0	0	4338.02	2	2019.12.06.xlsm	2019.12.06.sda	B19
OR71a	MIO71aP+DOGGB	A9	ethyl propionate	100	xc+0.1%DMSO	27	0.0849944	0.147215	0.0277418	3504.67	3	0	0	0	3504.67	2	2019.12.06.xlsm	2019.12.06.sda	C19
OR71a	MIO71aP+DOGGB	A9	1-pentanol	100	xc+0.1%DMSO	27	0		0		3	0	0	0		3	2019.12.06.xlsm	2019.12.06.sda	D19
OR71a	MIO71aP+DOGGB	A9	acetophenone	100	xc+0.1%DMSO	27	0		0		3	0	0	0		3	2019.12.06.xlsm	2019.12.06.sda	E19
OR71a	MIO71aP+DOGGB	A9	ethyl butyrate	100	xc+0.1%DMSO	27	0		0		3	0	0	0		3	2019.12.06.xlsm	2019.12.06.sda	F19
OR71a	MIO71aP+DOGGB	A9	2-heptanone	100	xc+0.1%DMSO	27	0.0686813	0.11896	0.0224172	4360.85	3	0	0	0	4360.85	2	2019.12.06.xlsm	2019.12.06.sda	G19
OR71a	MIO71aP+DOGGB	A9	(R)-(+)-limonene	100	xc+0.1%DMSO	27	0		0		3	0	0	0		3	2019.12.06.xlsm	2019.12.06.sda	H19
OR71a	MIO71aP+DOGGB	A9	4-ethylguaiacol	100	xc+0.1%DMSO	27	0		0		3	0	0	0		3	2019.12.06.xlsm	2019.12.06.sda	I19
OR71a	MIO71aP+DOGGB	A9	1,3-dimethoxy benzene	100	xc+0.1%DMSO	27	0		0		3	0	0	0		3	2019.12.06.xlsm	2019.12.06.sda	J19
OR71a	MIO71aP+DOGGB	A9		0	xc+0.1%DMSO	27					0					0	2019.12.06.xlsm	2019.12.06.sda	K19
OR71a	MIO71aP+DOGGB	A9		0	xc+0.1%DMSO	27					0					0	2019.12.06.xlsm	2019.12.06.sda	L19
OR71a	MIO71aP+DOGGB	A9		0	xc+0.1%DMSO	27					0					0	2019.12.06.xlsm	2019.12.06.sda	M19
OR71a	MIO71aP+DOGGB	A9		0	xc+0.1%DMSO	27					0					0	2019.12.06.xlsm	2019.12.06.sda	N19
OR71a	MIO71aP+DOGGB	A9		0	xc+0.1%DMSO	27					0					0	2019.12.06.xlsm	2019.12.06.sda	O19
OR71a	MIO71aP+DOGGB	A9		0	xc+0.1%DMSO	27					0					0	2019.12.06.xlsm	2019.12.06.sda	P19
OR85b?	MIO85bDOGGP	B10	VUAA1	50	xc+0.1%DMSO	27	0.584834	0.507616	1	0	3	0.584834	0.507616	1	0	3	2019.12.06.xlsm	2019.12.06.sda	A22
OR85b?	MIO85bDOGGP	B10	isopentyl acetate	100	xc+0.1%DMSO	27	0.0751307	0.13013	0.128465	678.422	3	0	0	0	678.422	2	2019.12.06.xlsm	2019.12.06.sda	B22
OR85b?	MIO85bDOGGP	B10	ethyl propionate	100	xc+0.1%DMSO	27	0		0		3	0	0	0		3	2019.12.06.xlsm	2019.12.06.sda	C22
OR85b?	MIO85bDOGGP	B10	1-pentanol	100	xc+0.1%DMSO	27	0		0		3	0	0	0		3	2019.12.06.xlsm	2019.12.06.sda	D22
OR85b?	MIO85bDOGGP	B10	acetophenone	100	xc+0.1%DMSO	27	0.0805995	0.139602	0.137816	625.605	3	0	0	0	625.605	2	2019.12.06.xlsm	2019.12.06.sda	E22
OR85b?	MIO85bDOGGP	B10	ethyl butyrate	100	xc+0.1%DMSO	27	0.0668618	0.115808	0.114326	774.691	3	0	0	0	774.691	2	2019.12.06.xlsm	2019.12.06.sda	F22
OR85b?	MIO85bDOGGP	B10	2-heptanone	100	xc+0.1%DMSO	27	0		0		3	0	0	0		3	2019.12.06.xlsm	2019.12.06.sda	G22
OR85b?	MIO85bDOGGP	B10	(R)-(+)-limonene	100	xc+0.1%DMSO	27	0		0		3	0	0	0		3	2019.12.06.xlsm	2019.12.06.sda	H22
OR85b?	MIO85bDOGGP	B10	4-ethylguaiacol	100	xc+0.1%DMSO	27	0		0		3	0	0	0		3	2019.12.06.xlsm	2019.12.06.sda	I22
OR85b?	MIO85bDOGGP	B10	1,3-dimethoxy benzene	100	xc+0.1%DMSO	27	0		0		3	0	0	0		3	2019.12.06.xlsm	2019.12.06.sda	J22
OR85b?	MIO85bDOGGP	B10		0	xc+0.1%DMSO	27					0					0	2019.12.06.xlsm	2019.12.06.sda	K22
OR85b?	MIO85bDOGGP	B10		0	xc+0.1%DMSO	27					0					0	2019.12.06.xlsm	2019.12.06.sda	L22
OR85b?	MIO85bDOGGP	B10		0	xc+0.1%DMSO	27					0					0	2019.12.06.xlsm	2019.12.06.sda	M22
OR85b?	MIO85bDOGGP	B10		0	xc+0.1%DMSO	27					0					0	2019.12.06.xlsm	2019.12.06.sda	N22
OR85b?	MIO85bDOGGP	B10		0	xc+0.1%DMSO	27					0					0	2019.12.06.xlsm	2019.12.06.sda	O22
OR85b?	MIO85bDOGGP	B10		0	xc+0.1%DMSO	27					0					0	2019.12.06.xlsm	2019.12.06.sda	P22
OR10a	MIO10ap+DOGGB	G5	VUAA1	50	xc+0.1%DMSO	27	2.25559	1.53238	1	1.66533e-14	3	2.25559	1.53238	1	1.66533e-14	3	2019.12.13.xlsm	2019.12.13.sda	A1
OR10a	MIO10ap+DOGGB	G5	methyl benzoate	0.3	xc+0.1%DMSO	27	0		0		3	0	0	0		3	2019.12.13.xlsm	2019.12.13.sda	B1
OR10a	MIO10ap+DOGGB	G5	methyl benzoate	1	xc+0.1%DMSO	27	0.560053	0.107568	0.248296	3.02745	3	0.560053	0.107568	0.248296	3.02745	3	2019.12.13.xlsm	2019.12.13.sda	C1
OR10a	MIO10ap+DOGGB	G5	methyl benzoate	3	xc+0.1%DMSO	27	0		0		3	0	0	0		3	2019.12.13.xlsm	2019.12.13.sda	D1
OR10a	MIO10ap+DOGGB	G5	methyl benzoate	10	xc+0.1%DMSO	27	1.80367	0.157811	0.799644	2.50556	3	1.89475	0.00585272	0.840024	2.50556	2	2019.12.13.xlsm	2019.12.13.sda	E1
OR10a	MIO10ap+DOGGB	G5	methyl benzoate	100	xc+0.1%DMSO	27	1.60657	0.151054	0.712265	40.3972	3	1.60657	0.151054	0.712265	40.3972	3	2019.12.13.xlsm	2019.12.13.sda	F1
OR10a	MIO10ap+DOGGB	G5	1-octen-3-ol 3-octanone mix	30	xc+0.1%DMSO	27	0.076816	0.133049	0.0340559	850.904	3	0	0	0	850.904	2	2019.12.13.xlsm	2019.12.13.sda	G1
OR10a	MIO10ap+DOGGB	G5	0	0	xc+0.1%DMSO	27	0		0		3	0	0	0		3	2019.12.13.xlsm	2019.12.13.sda	H1
OR10a	MIO10ap+DOGGB	G5	1-octen-3-ol 3-octanone mix	30	xc+0.1%DMSO	27	0		0		3	0	0	0		3	2019.12.13.xlsm	2019.12.13.sda	I1
OR10a	MIO10ap+DOGGB	G5	1-octen-3-ol 3-octanone mix	100	xc+0.1%DMSO	27	0.135962	0.117755	0.0602777	1558.99	3	0.203942	0.0019938	0.0904166	1558.99	2	2019.12.13.xlsm	2019.12.13.sda	J1
OR10a	MIO10ap+DOGGB	G5		0	xc+0.1%DMSO	27					0					0	2019.12.13.xlsm	2019.12.13.sda	K1
OR10a	MIO10ap+DOGGB	G5		0	xc+0.1%DMSO	27					0					0	2019.12.13.xlsm	2019.12.13.sda	L1
OR10a	MIO10ap+DOGGB	G5		0	xc+0.1%DMSO	27					0					0	2019.12.13.xlsm	2019.12.13.sda	M1
OR10a	MIO10ap+DOGGB	G5		0	xc+0.1%DMSO	27					0					0	2019.12.13.xlsm	2019.12.13.sda	N1
OR10a	MIO10ap+DOGGB	G5		0	xc+0.1%DMSO	27					0					0	2019.12.13.xlsm	2019.12.13.sda	O1
OR10a	MIO10ap+DOGGB	G5		0	xc+0.1%DMSO	27					0					0	2019.12.13.xlsm	2019.12.13.sda	P1
OR13a	MIO13aP + DOGGB	G6	VUAA1	50	xc+0.1%DMSO	27	1.19167	0.154314	1	0	3	1.19167	0.154314	1	0	3	2019.12.13.xlsm	2019.12.13.sda	A4
OR13a	MIO13aP + DOGGB	G6	methyl benzoate	0.3	xc+0.1%DMSO	27	0		0		3	0	0	0		3	2019.12.13.xlsm	2019.12.13.sda	B4
OR13a	MIO13aP + DOGGB	G6	methyl benzoate	1	xc+0.1%DMSO	27	0.0747655	0.129498	0.0627401	14.9388	3	0	0	0	14.9388	2	2019.12.13.xlsm	2019.12.13.sda	C4
OR13a	MIO13aP + DOGGB	G6	methyl benzoate	3	xc+0.1%DMSO	27	0		0		3	0	0	0		3	2019.12.13.xlsm	2019.12.13.sda	D4
OR13a	MIO13aP + DOGGB	G6	methyl benzoate	10	xc+0.1%DMSO	27	0		0		3	0	0	0		3	2019.12.13.xlsm	2019.12.13.sda	E4
OR13a	MIO13aP + DOGGB	G6	methyl benzoate	100	xc+0.1%DMSO	27	0		0		3	0	0	0		3	2019.12.13.xlsm	2019.12.13.sda	F4
OR13a	MIO13aP + DOGGB	G6	1-octen-3-ol 3-octanone mix	30	xc+0.1%DMSO	27	0		0		3	0	0	0		3	2019.12.13.xlsm	2019.12.13.sda	G4
OR13a	MIO13aP + DOGGB	G6	0	0	xc+0.1%DMSO	27	0		0		3	0	0	0		3	2019.12.13.xlsm	2019.12.13.sda	H4
OR13a	MIO13aP + DOGGB	G6	1-octen-3-ol 3-octanone mix	30	xc+0.1%DMSO	27	0		0		3	0	0	0		3	2019.12.13.xlsm	2019.12.13.sda	I4
OR13a	MIO13aP + DOGGB	G6	1-octen-3-ol 3-octanone mix	100	xc+0.1%DMSO	27	0		0		3	0	0	0		3	2019.12.13.xlsm	2019.12.13.sda	J4
OR13a	MIO13aP + DOGGB	G6		0	xc+0.1%DMSO	27					0					0	2019.12.13.xlsm	2019.12.13.sda	K4
OR13a	MIO13aP + DOGGB	G6		0	xc+0.1%DMSO	27					0					0	2019.12.13.xlsm	2019.12.13.sda	L4
OR13a	MIO13aP + DOGGB	G6		0	xc+0.1%DMSO	27					0					0	2019.12.13.xlsm	2019.12.13.sda	M4
OR13a	MIO13aP + DOGGB	G6		0	xc+0.1%DMSO	27					0					0	2019.12.13.xlsm	2019.12.13.sda	N4
OR13a	MIO13aP + DOGGB	G6		0	xc+0.1%DMSO	27					0					0	2019.12.13.xlsm	2019.12.13.sda	O4
OR13a	MIO13aP + DOGGB	G6		0	xc+0.1%DMSO	27					0					0	2019.12.13.xlsm	2019.12.13.sda	P4
OR47a	MIO47aDOGGB	C7	VUAA1	50	xc+0.1%DMSO	27	2.63783	0.276465	1	0	3	2.63783	0.276465	1	0	3	2019.12.13.xlsm	2019.12.13.sda	A7
OR47a	MIO47aDOGGB	C7	methyl benzoate	0.3	xc+0.1%DMSO	27	0		0		3	0	0	0		3	2019.12.13.xlsm	2019.12.13.sda	B7
OR47a	MIO47aDOGGB	C7	methyl benzoate	1	xc+0.1%DMSO	27	0		0		3	0	0	0		3	2019.12.13.xlsm	2019.12.13.sda	C7
OR47a	MIO47aDOGGB	C7	methyl benzoate	3	xc+0.1%DMSO	27	0		0		3	0	0	0		3	2019.12.13.xlsm	2019.12.13.sda	D7
OR47a	MIO47aDOGGB	C7	methyl benzoate	10	xc+0.1%DMSO	27	0		0		3	0	0	0		3	2019.12.13.xlsm	2019.12.13.sda	E7
OR47a	MIO47aDOGGB	C7	methyl benzoate	100	xc+0.1%DMSO	27	0.186214	0.166644	0.0705938	1316.56	3	0.186214	0.166644	0.0705938	1316.56	3	2019.12.13.xlsm	2019.12.13.sda	F7
OR47a	MIO47aDOGGB	C7	1-octen-3-ol 3-octanone mix	30	xc+0.1%DMSO	27	0.279234	0.0798923	0.105857	253.4	3	0.279234	0.0798923	0.105857	253.4	3	2019.12.13.xlsm	2019.12.13.sda	G7
OR47a	MIO47aDOGGB	C7	0	0	xc+0.1%DMSO	27	0		0		3	0	0	0		3	2019.12.13.xlsm	2019.12.13.sda	H7
OR47a	MIO47aDOGGB	C7	1-octen-3-ol 3-octanone mix	30	xc+0.1%DMSO	27	0		0		3	0	0	0		3	2019.12.13.xlsm	2019.12.13.sda	I7
OR47a	MIO47aDOGGB	C7	1-octen-3-ol 3-octanone mix	100	xc+0.1%DMSO	27	0.535171	0.0655857	0.202883	392.894	3	0.535171	0.0655857	0.202883	392.894	3	2019.12.13.xlsm	2019.12.13.sda	J7
OR47a	MIO47aDOGGB	C7		0	xc+0.1%DMSO	27					0					0	2019.12.13.xlsm	2019.12.13.sda	K7
OR47a	MIO47aDOGGB	C7		0	xc+0.1%DMSO	27					0					0	2019.12.13.xlsm	2019.12.13.sda	L7
OR47a	MIO47aDOGGB	C7		0	xc+0.1%DMSO	27					0					0	2019.12.13.xlsm	2019.12.13.sda	M7
OR47a	MIO47aDOGGB	C7		0	xc+0.1%DMSO	27					0					0	2019.12.13.xlsm	2019.12.13.sda	N7
OR47a	MIO47aDOGGB	C7		0	xc+0.1%DMSO	27					0					0	2019.12.13.xlsm	2019.12.13.sda	O7
OR47a	MIO47aDOGGB	C7		0	xc+0.1%DMSO	27					0					0	2019.12.13.xlsm	2019.12.13.sda	P7
OR85b	MIO85bDOGGP	B10	VUAA1	50	xc+0.1%DMSO	27	1.17889	0.265443	1	0	3	1.17889	0.265443	1	0	3	2019.12.13.xlsm	2019.12.13.sda	A10
OR85b	MIO85bDOGGP	B10	methyl benzoate	0.3	xc+0.1%DMSO	27	0		0		3	0	0	0		3	2019.12.13.xlsm	2019.12.13.sda	B10
OR85b	MIO85bDOGGP	B10	methyl benzoate	1	xc+0.1%DMSO	27	0		0		3	0	0	0		3	2019.12.13.xlsm	2019.12.13.sda	C10
OR85b	MIO85bDOGGP	B10	methyl benzoate	3	xc+0.1%DMSO	27	0		0		3	0	0	0		3	2019.12.13.xlsm	2019.12.13.sda	D10
OR85b	MIO85bDOGGP	B10	methyl benzoate	10	xc+0.1%DMSO	27	0		0		3	0	0	0		3	2019.12.13.xlsm	2019.12.13.sda	E10
OR85b	MIO85bDOGGP	B10	methyl benzoate	100	xc+0.1%DMSO	27	0		0		3	0	0	0		3	2019.12.13.xlsm	2019.12.13.sda	F10
OR85b	MIO85bDOGGP	B10	1-octen-3-ol 3-octanone mix	30	xc+0.1%DMSO	27	0		0		3	0	0	0		3	2019.12.13.xlsm	2019.12.13.sda	G10
OR85b	MIO85bDOGGP	B10	0	0	xc+0.1%DMSO	27	0		0		3	0	0	0		3	2019.12.13.xlsm	2019.12.13.sda	H10
OR85b	MIO85bDOGGP	B10	1-octen-3-ol 3-octanone mix	30	xc+0.1%DMSO	27	0		0		3	0	0	0		3	2019.12.13.xlsm	2019.12.13.sda	I10
OR85b	MIO85bDOGGP	B10	1-octen-3-ol 3-octanone mix	100	xc+0.1%DMSO	27	0		0		3	0	0	0		3	2019.12.13.xlsm	2019.12.13.sda	J10
OR85b	MIO85bDOGGP	B10		0	xc+0.1%DMSO	27					0					0	2019.12.13.xlsm	2019.12.13.sda	K10
OR85b	MIO85bDOGGP	B10		0	xc+0.1%DMSO	27					0					0	2019.12.13.xlsm	2019.12.13.sda	L10
OR85b	MIO85bDOGGP	B10		0	xc+0.1%DMSO	27					0					0	2019.12.13.xlsm	2019.12.13.sda	M10
OR85b	MIO85bDOGGP	B10		0	xc+0.1%DMSO	27					0					0	2019.12.13.xlsm	2019.12.13.sda	N10
OR85b	MIO85bDOGGP	B10		0	xc+0.1%DMSO	27					0					0	2019.12.13.xlsm	2019.12.13.sda	O10
OR85b	MIO85bDOGGP	B10		0	xc+0.1%DMSO	27					0					0	2019.12.13.xlsm	2019.12.13.sda	P10
OR10a?	MIO10ap+DOGGB	G5	VUAA1	50	xc+0.1%DMSO	27	2.07942	0.234842	1	0	3	2.07942	0.234842	1	0	3	2019.12.13.xlsm	2019.12.13.sda	A13
OR10a?	MIO10ap+DOGGB	G5	methyl benzoate	0.3	xc+0.1%DMSO	27	0		0		3	0	0	0		3	2019.12.13.xlsm	2019.12.13.sda	B13
OR10a?	MIO10ap+DOGGB	G5	methyl benzoate	1	xc+0.1%DMSO	27	0.529091	0.916413	0.254442	2.93017	3	0	0	0	2.93017	2	2019.12.13.xlsm	2019.12.13.sda	C13
OR10a?	MIO10ap+DOGGB	G5	methyl benzoate	3	xc+0.1%DMSO	27	0.206599	0.18323	0.0993541	27.195	3	0.206599	0.18323	0.0993541	27.195	3	2019.12.13.xlsm	2019.12.13.sda	D13
OR10a?	MIO10ap+DOGGB	G5	methyl benzoate	30	xc+0.1%DMSO	27	2.01289	0.146915	0.968008	0.991475	3	2.01289	0.146915	0.968008	0.991475	3	2019.12.13.xlsm	2019.12.13.sda	E13
OR10a?	MIO10ap+DOGGB	G5	methyl benzoate	300	xc+0.1%DMSO	27	0.641817	0.190058	0.308652	671.968	3	0.641817	0.190058	0.308652	671.968	3	2019.12.13.xlsm	2019.12.13.sda	F13
OR10a?	MIO10ap+DOGGB	G5	0	0	xc+0.1%DMSO	27	0		0		3	0	0	0		3	2019.12.13.xlsm	2019.12.13.sda	G13
OR10a?	MIO10ap+DOGGB	G5	0	0	xc+0.1%DMSO	27	0		0		3	0	0	0		3	2019.12.13.xlsm	2019.12.13.sda	H13
OR10a	MIO10ap+DOGGB	G5	1-octen-3-ol 3-octanone mix	30	xc+0.1%DMSO	27	0		0		3	0	0	0		3	2019.12.13.xlsm	2019.12.13.sda	I13
OR10a	MIO10ap+DOGGB	G5	1-octen-3-ol 3-octanone mix	300	xc+0.1%DMSO	27	0		0		3	0	0	0		3	2019.12.13.xlsm	2019.12.13.sda	J13
OR10a	MIO10ap+DOGGB	G5		0	xc+0.1%DMSO	27					0					0	2019.12.13.xlsm	2019.12.13.sda	K13
OR10a	MIO10ap+DOGGB	G5		0	xc+0.1%DMSO	27					0					0	2019.12.13.xlsm	2019.12.13.sda	L13
OR10a	MIO10ap+DOGGB	G5		0	xc+0.1%DMSO	27					0					0	2019.12.13.xlsm	2019.12.13.sda	M13
OR10a	MIO10ap+DOGGB	G5		0	xc+0.1%DMSO	27					0					0	2019.12.13.xlsm	2019.12.13.sda	N13
OR10a	MIO10ap+DOGGB	G5		0	xc+0.1%DMSO	27					0					0	2019.12.13.xlsm	2019.12.13.sda	O13
OR10a	MIO10ap+DOGGB	G5		0	xc+0.1%DMSO	27					0					0	2019.12.13.xlsm	2019.12.13.sda	P13
OR13a	MIO13aP + DOGGB	G6	VUAA1	50	xc+0.1%DMSO	27	0.741581	0.438813	1	0	3	0.741581	0.438813	1	0	3	2019.12.13.xlsm	2019.12.13.sda	A16
OR13a	MIO13aP + DOGGB	G6	methyl benzoate	0.3	xc+0.1%DMSO	27	0		0		3	0	0	0		3	2019.12.13.xlsm	2019.12.13.sda	B16
OR13a	MIO13aP + DOGGB	G6	methyl benzoate	1	xc+0.1%DMSO	27	0		0		3	0	0	0		3	2019.12.13.xlsm	2019.12.13.sda	C16
OR13a	MIO13aP + DOGGB	G6	methyl benzoate	3	xc+0.1%DMSO	27	0		0		3	0	0	0		3	2019.12.13.xlsm	2019.12.13.sda	D16
OR13a	MIO13aP + DOGGB	G6	methyl benzoate	30	xc+0.1%DMSO	27	0		0		3	0	0	0		3	2019.12.13.xlsm	2019.12.13.sda	E16
OR13a	MIO13aP + DOGGB	G6	methyl benzoate	300	xc+0.1%DMSO	27	0.0668896	0.115856	0.0901987	3025.99	3	0	0	0	3025.99	2	2019.12.13.xlsm	2019.12.13.sda	F16
OR13a	MIO13aP + DOGGB	G6	0	0	xc+0.1%DMSO	27	0		0		3	0	0	0		3	2019.12.13.xlsm	2019.12.13.sda	G16
OR13a	MIO13aP + DOGGB	G6	0	0	xc+0.1%DMSO	27	0		0		3	0	0	0		3	2019.12.13.xlsm	2019.12.13.sda	H16
OR13a	MIO13aP + DOGGB	G6	1-octen-3-ol 3-octanone mix	30	xc+0.1%DMSO	27	0		0		3	0	0	0		3	2019.12.13.xlsm	2019.12.13.sda	I16
OR13a	MIO13aP + DOGGB	G6	1-octen-3-ol 3-octanone mix	300	xc+0.1%DMSO	27	0.0667048	0.115536	0.0899495	3035.2	3	0	0	0	3035.2	2	2019.12.13.xlsm	2019.12.13.sda	J16
OR13a	MIO13aP + DOGGB	G6		0	xc+0.1%DMSO	27					0					0	2019.12.13.xlsm	2019.12.13.sda	K16
OR13a	MIO13aP + DOGGB	G6		0	xc+0.1%DMSO	27					0					0	2019.12.13.xlsm	2019.12.13.sda	L16
OR13a	MIO13aP + DOGGB	G6		0	xc+0.1%DMSO	27					0					0	2019.12.13.xlsm	2019.12.13.sda	M16
OR13a	MIO13aP + DOGGB	G6		0	xc+0.1%DMSO	27					0					0	2019.12.13.xlsm	2019.12.13.sda	N16
OR13a	MIO13aP + DOGGB	G6		0	xc+0.1%DMSO	27					0					0	2019.12.13.xlsm	2019.12.13.sda	O16
OR13a	MIO13aP + DOGGB	G6		0	xc+0.1%DMSO	27					0					0	2019.12.13.xlsm	2019.12.13.sda	P16
OR47a	MIO47aDOGGB	C7	VUAA1	50	xc+0.1%DMSO	27	2.06235	0.336472	1	0	3	2.06235	0.336472	1	0	3	2019.12.13.xlsm	2019.12.13.sda	A19
OR47a	MIO47aDOGGB	C7	methyl benzoate	0.3	xc+0.1%DMSO	27	0		0		3	0	0	0		3	2019.12.13.xlsm	2019.12.13.sda	B19
OR47a	MIO47aDOGGB	C7	methyl benzoate	1	xc+0.1%DMSO	27	0		0		3	0	0	0		3	2019.12.13.xlsm	2019.12.13.sda	C19
OR47a	MIO47aDOGGB	C7	methyl benzoate	3	xc+0.1%DMSO	27	0		0		3	0	0	0		3	2019.12.13.xlsm	2019.12.13.sda	D19
OR47a	MIO47aDOGGB	C7	methyl benzoate	30	xc+0.1%DMSO	27	0		0		3	0	0	0		3	2019.12.13.xlsm	2019.12.13.sda	E19
OR47a	MIO47aDOGGB	C7	methyl benzoate	300	xc+0.1%DMSO	27	0		0		3	0	0	0		3	2019.12.13.xlsm	2019.12.13.sda	F19
OR47a	MIO47aDOGGB	C7	0	0	xc+0.1%DMSO	27	0		0		3	0	0	0		3	2019.12.13.xlsm	2019.12.13.sda	G19
OR47a	MIO47aDOGGB	C7	0	0	xc+0.1%DMSO	27	0		0		3	0	0	0		3	2019.12.13.xlsm	2019.12.13.sda	H19
OR47a	MIO47aDOGGB	C7	1-octen-3-ol 3-octanone mix	30	xc+0.1%DMSO	27	0		0		3	0	0	0		3	2019.12.13.xlsm	2019.12.13.sda	I19
OR47a	MIO47aDOGGB	C7	1-octen-3-ol 3-octanone mix	300	xc+0.1%DMSO	27	0.851731	0.0773268	0.412991	426.408	3	0.851731	0.0773268	0.412991	426.408	3	2019.12.13.xlsm	2019.12.13.sda	J19
OR47a	MIO47aDOGGB	C7		0	xc+0.1%DMSO	27					0					0	2019.12.13.xlsm	2019.12.13.sda	K19
OR47a	MIO47aDOGGB	C7		0	xc+0.1%DMSO	27					0					0	2019.12.13.xlsm	2019.12.13.sda	L19
OR47a	MIO47aDOGGB	C7		0	xc+0.1%DMSO	27					0					0	2019.12.13.xlsm	2019.12.13.sda	M19
OR47a	MIO47aDOGGB	C7		0	xc+0.1%DMSO	27					0					0	2019.12.13.xlsm	2019.12.13.sda	N19
OR47a	MIO47aDOGGB	C7		0	xc+0.1%DMSO	27					0					0	2019.12.13.xlsm	2019.12.13.sda	O19
OR47a	MIO47aDOGGB	C7		0	xc+0.1%DMSO	27					0					0	2019.12.13.xlsm	2019.12.13.sda	P19
OR85b	MIO85bDOGGP	B10	VUAA1	50	xc+0.1%DMSO	27	1.23334	1.00453	1	5.55112e-15	3	1.23334	1.00453	1	5.55112e-15	3	2019.12.13.xlsm	2019.12.13.sda	A22
OR85b	MIO85bDOGGP	B10	methyl benzoate	0.3	xc+0.1%DMSO	27	0		0		3	0	0	0		3	2019.12.13.xlsm	2019.12.13.sda	B22
OR85b	MIO85bDOGGP	B10	methyl benzoate	1	xc+0.1%DMSO	27	0		0		3	0	0	0		3	2019.12.13.xlsm	2019.12.13.sda	C22
OR85b	MIO85bDOGGP	B10	methyl benzoate	3	xc+0.1%DMSO	27	0		0		3	0	0	0		3	2019.12.13.xlsm	2019.12.13.sda	D22
OR85b	MIO85bDOGGP	B10	methyl benzoate	30	xc+0.1%DMSO	27	0		0		3	0	0	0		3	2019.12.13.xlsm	2019.12.13.sda	E22
OR85b	MIO85bDOGGP	B10	methyl benzoate	300	xc+0.1%DMSO	27	0		0		3	0	0	0		3	2019.12.13.xlsm	2019.12.13.sda	F22
OR85b	MIO85bDOGGP	B10	0	0	xc+0.1%DMSO	27	0		0		3	0	0	0		3	2019.12.13.xlsm	2019.12.13.sda	G22
OR85b	MIO85bDOGGP	B10	0	0	xc+0.1%DMSO	27	0		0		3	0	0	0		3	2019.12.13.xlsm	2019.12.13.sda	H22
OR85b	MIO85bDOGGP	B10	1-octen-3-ol 3-octanone mix	30	xc+0.1%DMSO	27	0		0		3	0	0	0		3	2019.12.13.xlsm	2019.12.13.sda	I22
OR85b	MIO85bDOGGP	B10	1-octen-3-ol 3-octanone mix	300	xc+0.1%DMSO	27	0.31747	0.0727369	0.257406	865.472	3	0.31747	0.0727369	0.257406	865.472	3	2019.12.13.xlsm	2019.12.13.sda	J22
OR85b	MIO85bDOGGP	B10		0	xc+0.1%DMSO	27					0					0	2019.12.13.xlsm	2019.12.13.sda	K22
OR85b	MIO85bDOGGP	B10		0	xc+0.1%DMSO	27					0					0	2019.12.13.xlsm	2019.12.13.sda	L22
OR85b	MIO85bDOGGP	B10		0	xc+0.1%DMSO	27					0					0	2019.12.13.xlsm	2019.12.13.sda	M22
OR85b	MIO85bDOGGP	B10		0	xc+0.1%DMSO	27					0					0	2019.12.13.xlsm	2019.12.13.sda	N22
OR85b	MIO85bDOGGP	B10		0	xc+0.1%DMSO	27					0					0	2019.12.13.xlsm	2019.12.13.sda	O22
OR85b	MIO85bDOGGP	B10		0	xc+0.1%DMSO	27					0					0	2019.12.13.xlsm	2019.12.13.sda	P22
OR10a?	MIO10ap+DOGGB	G5	VUAA1	50	xc+0.1%DMSO	27	2.00395	1.53483	1	0	3	2.00395	1.53483	1	0	3	2019.12.20.xlsm	2019.12.20.sda	A1
OR10a?	MIO10ap+DOGGB	G5	n-butyl ether	100	xc+0.1%DMSO	27	0.32513	0.282604	0.162245	516.353	3	0.32513	0.282604	0.162245	516.353	3	2019.12.20.xlsm	2019.12.20.sda	B1
OR10a?	MIO10ap+DOGGB	G5	limonene	100	xc+0.1%DMSO	27	0		0		3	0	0	0		3	2019.12.20.xlsm	2019.12.20.sda	C1
OR10a?	MIO10ap+DOGGB	G5	alpha-pinene	100	xc+0.1%DMSO	27	0		0		3	0	0	0		3	2019.12.20.xlsm	2019.12.20.sda	D1
OR10a?	MIO10ap+DOGGB	G5	e,e-farnesol	100	xc+0.1%DMSO	27	0		0		3	0	0	0		3	2019.12.20.xlsm	2019.12.20.sda	E1
OR10a?	MIO10ap+DOGGB	G5	0	0	xc+0.1%DMSO	27	0		0		3	0	0	0		3	2019.12.20.xlsm	2019.12.20.sda	F1
OR10a?	MIO10ap+DOGGB	G5	styrene	100	xc+0.1%DMSO	27	0.569891	0.095233	0.284384	251.638	3	0.569891	0.095233	0.284384	251.638	3	2019.12.20.xlsm	2019.12.20.sda	G1
OR10a?	MIO10ap+DOGGB	G5	(S)-(+)-carvone	100	xc+0.1%DMSO	27	0		0		3	0	0	0		3	2019.12.20.xlsm	2019.12.20.sda	H1
OR10a?	MIO10ap+DOGGB	G5		0	xc+0.1%DMSO	27					0					0	2019.12.20.xlsm	2019.12.20.sda	I1
OR10a?	MIO10ap+DOGGB	G5		0	xc+0.1%DMSO	27					0					0	2019.12.20.xlsm	2019.12.20.sda	J1
OR10a?	MIO10ap+DOGGB	G5		0	xc+0.1%DMSO	27					0					0	2019.12.20.xlsm	2019.12.20.sda	K1
OR10a?	MIO10ap+DOGGB	G5		0	xc+0.1%DMSO	27					0					0	2019.12.20.xlsm	2019.12.20.sda	L1
OR10a?	MIO10ap+DOGGB	G5		0	xc+0.1%DMSO	27					0					0	2019.12.20.xlsm	2019.12.20.sda	M1
OR10a?	MIO10ap+DOGGB	G5		0	xc+0.1%DMSO	27					0					0	2019.12.20.xlsm	2019.12.20.sda	N1
OR10a?	MIO10ap+DOGGB	G5		0	xc+0.1%DMSO	27					0					0	2019.12.20.xlsm	2019.12.20.sda	O1
OR10a?	MIO10ap+DOGGB	G5		0	xc+0.1%DMSO	27					0					0	2019.12.20.xlsm	2019.12.20.sda	P1
OR47a?	MIO47aDOGGP	C7	VUAA1	50	xc+0.1%DMSO	27	1.04097	0.201191	1	0	3	1.04097	0.201191	1	0	3	2019.12.20.xlsm	2019.12.20.sda	A4
OR47a?	MIO47aDOGGP	C7	n-butyl ether	100	xc+0.1%DMSO	27	0.0699845	0.121217	0.06723	1387.43	3	0	0	0	1387.43	2	2019.12.20.xlsm	2019.12.20.sda	B4
OR47a?	MIO47aDOGGP	C7	limonene	100	xc+0.1%DMSO	27	0		0		3	0	0	0		3	2019.12.20.xlsm	2019.12.20.sda	C4
OR47a?	MIO47aDOGGP	C7	alpha-pinene	100	xc+0.1%DMSO	27	0		0		3	0	0	0		3	2019.12.20.xlsm	2019.12.20.sda	D4
OR47a?	MIO47aDOGGP	C7	e,e-farnesol	100	xc+0.1%DMSO	27	0		0		3	0	0	0		3	2019.12.20.xlsm	2019.12.20.sda	E4
OR47a?	MIO47aDOGGP	C7	0	0	xc+0.1%DMSO	27	0		0		3	0	0	0		3	2019.12.20.xlsm	2019.12.20.sda	F4
OR47a?	MIO47aDOGGP	C7	styrene	100	xc+0.1%DMSO	27	0		0		3	0	0	0		3	2019.12.20.xlsm	2019.12.20.sda	G4
OR47a?	MIO47aDOGGP	C7	(S)-(+)-carvone	100	xc+0.1%DMSO	27	0		0		3	0	0	0		3	2019.12.20.xlsm	2019.12.20.sda	H4
OR47a?	MIO47aDOGGP	C7		0	xc+0.1%DMSO	27					0					0	2019.12.20.xlsm	2019.12.20.sda	I4
OR47a?	MIO47aDOGGP	C7		0	xc+0.1%DMSO	27					0					0	2019.12.20.xlsm	2019.12.20.sda	J4
OR47a?	MIO47aDOGGP	C7		0	xc+0.1%DMSO	27					0					0	2019.12.20.xlsm	2019.12.20.sda	K4
OR47a?	MIO47aDOGGP	C7		0	xc+0.1%DMSO	27					0					0	2019.12.20.xlsm	2019.12.20.sda	L4
OR47a?	MIO47aDOGGP	C7		0	xc+0.1%DMSO	27					0					0	2019.12.20.xlsm	2019.12.20.sda	M4
OR47a?	MIO47aDOGGP	C7		0	xc+0.1%DMSO	27					0					0	2019.12.20.xlsm	2019.12.20.sda	N4
OR47a?	MIO47aDOGGP	C7		0	xc+0.1%DMSO	27					0					0	2019.12.20.xlsm	2019.12.20.sda	O4
OR47a?	MIO47aDOGGP	C7		0	xc+0.1%DMSO	27					0					0	2019.12.20.xlsm	2019.12.20.sda	P4
OR49b	MIO49bP + DOGGB	E4	VUAA1	50	xc+0.1%DMSO	27	1.52617	0.633047	1	5.55112e-15	3	1.52617	0.633047	1	5.55112e-15	3	2019.12.20.xlsm	2019.12.20.sda	A7
OR49b	MIO49bP + DOGGB	E4	n-butyl ether	100	xc+0.1%DMSO	27	0		0		3	0	0	0		3	2019.12.20.xlsm	2019.12.20.sda	B7
OR49b	MIO49bP + DOGGB	E4	limonene	100	xc+0.1%DMSO	27	0		0		3	0	0	0		3	2019.12.20.xlsm	2019.12.20.sda	C7
OR49b	MIO49bP + DOGGB	E4	alpha-pinene	100	xc+0.1%DMSO	27	0		0		3	0	0	0		3	2019.12.20.xlsm	2019.12.20.sda	D7
OR49b	MIO49bP + DOGGB	E4	e,e-farnesol	100	xc+0.1%DMSO	27	0		0		3	0	0	0		3	2019.12.20.xlsm	2019.12.20.sda	E7
OR49b	MIO49bP + DOGGB	E4	0	0	xc+0.1%DMSO	27	0		0		3	0	0	0		3	2019.12.20.xlsm	2019.12.20.sda	F7
OR49b	MIO49bP + DOGGB	E4	styrene	100	xc+0.1%DMSO	27	1.44022	0.173883	0.943683	5.96782	3	1.44022	0.173883	0.943683	5.96782	3	2019.12.20.xlsm	2019.12.20.sda	G7
OR49b	MIO49bP + DOGGB	E4	(S)-(+)-carvone	100	xc+0.1%DMSO	27	0		0		3	0	0	0		3	2019.12.20.xlsm	2019.12.20.sda	H7
OR49b	MIO49bP + DOGGB	E4		0	xc+0.1%DMSO	27					0					0	2019.12.20.xlsm	2019.12.20.sda	I7
OR49b	MIO49bP + DOGGB	E4		0	xc+0.1%DMSO	27					0					0	2019.12.20.xlsm	2019.12.20.sda	J7
OR49b	MIO49bP + DOGGB	E4		0	xc+0.1%DMSO	27					0					0	2019.12.20.xlsm	2019.12.20.sda	K7
OR49b	MIO49bP + DOGGB	E4		0	xc+0.1%DMSO	27					0					0	2019.12.20.xlsm	2019.12.20.sda	L7
OR49b	MIO49bP + DOGGB	E4		0	xc+0.1%DMSO	27					0					0	2019.12.20.xlsm	2019.12.20.sda	M7
OR49b	MIO49bP + DOGGB	E4		0	xc+0.1%DMSO	27					0					0	2019.12.20.xlsm	2019.12.20.sda	N7
OR49b	MIO49bP + DOGGB	E4		0	xc+0.1%DMSO	27					0					0	2019.12.20.xlsm	2019.12.20.sda	O7
OR49b	MIO49bP + DOGGB	E4		0	xc+0.1%DMSO	27					0					0	2019.12.20.xlsm	2019.12.20.sda	P7
OR85b	MIO85bDOGGP	B10	VUAA1	50	xc+0.1%DMSO	27	1.53864	0.254885	1	0	3	1.53864	0.254885	1	0	3	2019.12.20.xlsm	2019.12.20.sda	A10
OR85b	MIO85bDOGGP	B10	n-butyl ether	100	xc+0.1%DMSO	27	0		0		3	0	0	0		3	2019.12.20.xlsm	2019.12.20.sda	B10
OR85b	MIO85bDOGGP	B10	limonene	100	xc+0.1%DMSO	27	0		0		3	0	0	0		3	2019.12.20.xlsm	2019.12.20.sda	C10
OR85b	MIO85bDOGGP	B10	alpha-pinene	100	xc+0.1%DMSO	27	0		0		3	0	0	0		3	2019.12.20.xlsm	2019.12.20.sda	D10
OR85b	MIO85bDOGGP	B10	e,e-farnesol	100	xc+0.1%DMSO	27	0		0		3	0	0	0		3	2019.12.20.xlsm	2019.12.20.sda	E10
OR85b	MIO85bDOGGP	B10	0	0	xc+0.1%DMSO	27	0		0		3	0	0	0		3	2019.12.20.xlsm	2019.12.20.sda	F10
OR85b	MIO85bDOGGP	B10	styrene	100	xc+0.1%DMSO	27	0		0		3	0	0	0		3	2019.12.20.xlsm	2019.12.20.sda	G10
OR85b	MIO85bDOGGP	B10	(S)-(+)-carvone	100	xc+0.1%DMSO	27	0		0		3	0	0	0		3	2019.12.20.xlsm	2019.12.20.sda	H10
OR85b	MIO85bDOGGP	B10		0	xc+0.1%DMSO	27					0					0	2019.12.20.xlsm	2019.12.20.sda	I10
OR85b	MIO85bDOGGP	B10		0	xc+0.1%DMSO	27					0					0	2019.12.20.xlsm	2019.12.20.sda	J10
OR85b	MIO85bDOGGP	B10		0	xc+0.1%DMSO	27					0					0	2019.12.20.xlsm	2019.12.20.sda	K10
OR85b	MIO85bDOGGP	B10		0	xc+0.1%DMSO	27					0					0	2019.12.20.xlsm	2019.12.20.sda	L10
OR85b	MIO85bDOGGP	B10		0	xc+0.1%DMSO	27					0					0	2019.12.20.xlsm	2019.12.20.sda	M10
OR85b	MIO85bDOGGP	B10		0	xc+0.1%DMSO	27					0					0	2019.12.20.xlsm	2019.12.20.sda	N10
OR85b	MIO85bDOGGP	B10		0	xc+0.1%DMSO	27					0					0	2019.12.20.xlsm	2019.12.20.sda	O10
OR85b	MIO85bDOGGP	B10		0	xc+0.1%DMSO	27					0					0	2019.12.20.xlsm	2019.12.20.sda	P10
OR10a	MIO10ap+DOGGB	G5	VUAA1	50	xc+0.1%DMSO	27	2.04762	0.791227	1	0	3	2.04762	0.791227	1	0	3	2019.12.20.xlsm	2019.12.20.sda	A13
OR10a	MIO10ap+DOGGB	G5	n-butyl ether	100	xc+0.1%DMSO	27	0		0		3	0	0	0		3	2019.12.20.xlsm	2019.12.20.sda	B13
OR10a	MIO10ap+DOGGB	G5	limonene	100	xc+0.1%DMSO	27	0		0		3	0	0	0		3	2019.12.20.xlsm	2019.12.20.sda	C13
OR10a	MIO10ap+DOGGB	G5	alpha-pinene	100	xc+0.1%DMSO	27	0		0		3	0	0	0		3	2019.12.20.xlsm	2019.12.20.sda	D13
OR10a	MIO10ap+DOGGB	G5	e,e-farnesol	100	xc+0.1%DMSO	27	0		0		3	0	0	0		3	2019.12.20.xlsm	2019.12.20.sda	E13
OR10a	MIO10ap+DOGGB	G5	0	0	xc+0.1%DMSO	27	0		0		3	0	0	0		3	2019.12.20.xlsm	2019.12.20.sda	F13
OR10a	MIO10ap+DOGGB	G5	styrene	100	xc+0.1%DMSO	27	0.503532	0.131391	0.245911	306.651	3	0.503532	0.131391	0.245911	306.651	3	2019.12.20.xlsm	2019.12.20.sda	G13
OR10a	MIO10ap+DOGGB	G5	(S)-(+)-carvone	100	xc+0.1%DMSO	27	0		0		3	0	0	0		3	2019.12.20.xlsm	2019.12.20.sda	H13
OR10a	MIO10ap+DOGGB	G5		0	xc+0.1%DMSO	27					0					0	2019.12.20.xlsm	2019.12.20.sda	I13
OR10a	MIO10ap+DOGGB	G5		0	xc+0.1%DMSO	27					0					0	2019.12.20.xlsm	2019.12.20.sda	J13
OR10a	MIO10ap+DOGGB	G5		0	xc+0.1%DMSO	27					0					0	2019.12.20.xlsm	2019.12.20.sda	K13
OR10a	MIO10ap+DOGGB	G5		0	xc+0.1%DMSO	27					0					0	2019.12.20.xlsm	2019.12.20.sda	L13
OR10a	MIO10ap+DOGGB	G5		0	xc+0.1%DMSO	27					0					0	2019.12.20.xlsm	2019.12.20.sda	M13
OR10a	MIO10ap+DOGGB	G5		0	xc+0.1%DMSO	27					0					0	2019.12.20.xlsm	2019.12.20.sda	N13
OR10a	MIO10ap+DOGGB	G5		0	xc+0.1%DMSO	27					0					0	2019.12.20.xlsm	2019.12.20.sda	O13
OR10a	MIO10ap+DOGGB	G5		0	xc+0.1%DMSO	27					0					0	2019.12.20.xlsm	2019.12.20.sda	P13
OR47a?	MIO47aDOGGP	C7	VUAA1	50	xc+0.1%DMSO	27	0.696258	0.376726	1	0	3	0.696258	0.376726	1	0	3	2019.12.20.xlsm	2019.12.20.sda	A16
OR47a?	MIO47aDOGGP	C7	n-butyl ether	100	xc+0.1%DMSO	27	0		0		3	0	0	0		3	2019.12.20.xlsm	2019.12.20.sda	B16
OR47a?	MIO47aDOGGP	C7	limonene	100	xc+0.1%DMSO	27	0.0896183	0.155223	0.128714	676.915	3	0	0	0	676.915	2	2019.12.20.xlsm	2019.12.20.sda	C16
OR47a?	MIO47aDOGGP	C7	alpha-pinene	100	xc+0.1%DMSO	27	0		0		3	0	0	0		3	2019.12.20.xlsm	2019.12.20.sda	D16
OR47a?	MIO47aDOGGP	C7	e,e-farnesol	100	xc+0.1%DMSO	27	0		0		3	0	0	0		3	2019.12.20.xlsm	2019.12.20.sda	E16
OR47a?	MIO47aDOGGP	C7	0	0	xc+0.1%DMSO	27	0		0		3	0	0	0		3	2019.12.20.xlsm	2019.12.20.sda	F16
OR47a?	MIO47aDOGGP	C7	styrene	100	xc+0.1%DMSO	27	0		0		3	0	0	0		3	2019.12.20.xlsm	2019.12.20.sda	G16
OR47a?	MIO47aDOGGP	C7	(S)-(+)-carvone	100	xc+0.1%DMSO	27	0		0		3	0	0	0		3	2019.12.20.xlsm	2019.12.20.sda	H16
OR47a?	MIO47aDOGGP	C7		0	xc+0.1%DMSO	27					0					0	2019.12.20.xlsm	2019.12.20.sda	I16
OR47a?	MIO47aDOGGP	C7		0	xc+0.1%DMSO	27					0					0	2019.12.20.xlsm	2019.12.20.sda	J16
OR47a?	MIO47aDOGGP	C7		0	xc+0.1%DMSO	27					0					0	2019.12.20.xlsm	2019.12.20.sda	K16
OR47a?	MIO47aDOGGP	C7		0	xc+0.1%DMSO	27					0					0	2019.12.20.xlsm	2019.12.20.sda	L16
OR47a?	MIO47aDOGGP	C7		0	xc+0.1%DMSO	27					0					0	2019.12.20.xlsm	2019.12.20.sda	M16
OR47a?	MIO47aDOGGP	C7		0	xc+0.1%DMSO	27					0					0	2019.12.20.xlsm	2019.12.20.sda	N16
OR47a?	MIO47aDOGGP	C7		0	xc+0.1%DMSO	27					0					0	2019.12.20.xlsm	2019.12.20.sda	O16
OR47a?	MIO47aDOGGP	C7		0	xc+0.1%DMSO	27					0					0	2019.12.20.xlsm	2019.12.20.sda	P16
OR49b?	MIO49bP + DOGGB	E4	VUAA1	50	xc+0.1%DMSO	27	1.56372	0.779415	1	0	3	1.56372	0.779415	1	0	3	2019.12.20.xlsm	2019.12.20.sda	A19
OR49b?	MIO49bP + DOGGB	E4	n-butyl ether	100	xc+0.1%DMSO	27	0		0		3	0	0	0		3	2019.12.20.xlsm	2019.12.20.sda	B19
OR49b?	MIO49bP + DOGGB	E4	limonene	100	xc+0.1%DMSO	27	0.232072	0.40196	0.14841	573.808	3	0	0	0	573.808	2	2019.12.20.xlsm	2019.12.20.sda	C19
OR49b?	MIO49bP + DOGGB	E4	alpha-pinene	100	xc+0.1%DMSO	27	0.143188	0.248009	0.091569	992.072	3	0	0	0	992.072	2	2019.12.20.xlsm	2019.12.20.sda	D19
OR49b?	MIO49bP + DOGGB	E4	e,e-farnesol	100	xc+0.1%DMSO	27	0		0		3	0	0	0		3	2019.12.20.xlsm	2019.12.20.sda	E19
OR49b?	MIO49bP + DOGGB	E4	0	0	xc+0.1%DMSO	27	0		0		3	0	0	0		3	2019.12.20.xlsm	2019.12.20.sda	F19
OR49b?	MIO49bP + DOGGB	E4	styrene	100	xc+0.1%DMSO	27	0.938129	0.110549	0.599935	66.6848	3	0.938129	0.110549	0.599935	66.6848	3	2019.12.20.xlsm	2019.12.20.sda	G19
OR49b?	MIO49bP + DOGGB	E4	(S)-(+)-carvone	100	xc+0.1%DMSO	27	0		0		3	0	0	0		3	2019.12.20.xlsm	2019.12.20.sda	H19
OR49b?	MIO49bP + DOGGB	E4		0	xc+0.1%DMSO	27					0					0	2019.12.20.xlsm	2019.12.20.sda	I19
OR49b?	MIO49bP + DOGGB	E4		0	xc+0.1%DMSO	27					0					0	2019.12.20.xlsm	2019.12.20.sda	J19
OR49b?	MIO49bP + DOGGB	E4		0	xc+0.1%DMSO	27					0					0	2019.12.20.xlsm	2019.12.20.sda	K19
OR49b?	MIO49bP + DOGGB	E4		0	xc+0.1%DMSO	27					0					0	2019.12.20.xlsm	2019.12.20.sda	L19
OR49b?	MIO49bP + DOGGB	E4		0	xc+0.1%DMSO	27					0					0	2019.12.20.xlsm	2019.12.20.sda	M19
OR49b?	MIO49bP + DOGGB	E4		0	xc+0.1%DMSO	27					0					0	2019.12.20.xlsm	2019.12.20.sda	N19
OR49b?	MIO49bP + DOGGB	E4		0	xc+0.1%DMSO	27					0					0	2019.12.20.xlsm	2019.12.20.sda	O19
OR49b?	MIO49bP + DOGGB	E4		0	xc+0.1%DMSO	27					0					0	2019.12.20.xlsm	2019.12.20.sda	P19
OR85b?	MIO85bDOGGP	B10	VUAA1	50	xc+0.1%DMSO	27	1.29059	0.775069	1	0	3	1.29059	0.775069	1	0	3	2019.12.20.xlsm	2019.12.20.sda	A22
OR85b?	MIO85bDOGGP	B10	n-butyl ether	100	xc+0.1%DMSO	27	0		0		3	0	0	0		3	2019.12.20.xlsm	2019.12.20.sda	B22
OR85b?	MIO85bDOGGP	B10	limonene	100	xc+0.1%DMSO	27	0		0		3	0	0	0		3	2019.12.20.xlsm	2019.12.20.sda	C22
OR85b?	MIO85bDOGGP	B10	alpha-pinene	100	xc+0.1%DMSO	27	0		0		3	0	0	0		3	2019.12.20.xlsm	2019.12.20.sda	D22
OR85b?	MIO85bDOGGP	B10	e,e-farnesol	100	xc+0.1%DMSO	27	0		0		3	0	0	0		3	2019.12.20.xlsm	2019.12.20.sda	E22
OR85b?	MIO85bDOGGP	B10	0	0	xc+0.1%DMSO	27	0		0		3	0	0	0		3	2019.12.20.xlsm	2019.12.20.sda	F22
OR85b?	MIO85bDOGGP	B10	styrene	100	xc+0.1%DMSO	27	0		0		3	0	0	0		3	2019.12.20.xlsm	2019.12.20.sda	G22
OR85b?	MIO85bDOGGP	B10	(S)-(+)-carvone	100	xc+0.1%DMSO	27	0		0		3	0	0	0		3	2019.12.20.xlsm	2019.12.20.sda	H22
OR85b?	MIO85bDOGGP	B10		0	xc+0.1%DMSO	27					0					0	2019.12.20.xlsm	2019.12.20.sda	I22
OR85b?	MIO85bDOGGP	B10		0	xc+0.1%DMSO	27					0					0	2019.12.20.xlsm	2019.12.20.sda	J22
OR85b?	MIO85bDOGGP	B10		0	xc+0.1%DMSO	27					0					0	2019.12.20.xlsm	2019.12.20.sda	K22
OR85b?	MIO85bDOGGP	B10		0	xc+0.1%DMSO	27					0					0	2019.12.20.xlsm	2019.12.20.sda	L22
OR85b?	MIO85bDOGGP	B10		0	xc+0.1%DMSO	27					0					0	2019.12.20.xlsm	2019.12.20.sda	M22
OR85b?	MIO85bDOGGP	B10		0	xc+0.1%DMSO	27					0					0	2019.12.20.xlsm	2019.12.20.sda	N22
OR85b?	MIO85bDOGGP	B10		0	xc+0.1%DMSO	27					0					0	2019.12.20.xlsm	2019.12.20.sda	O22
OR85b?	MIO85bDOGGP	B10		0	xc+0.1%DMSO	27					0					0	2019.12.20.xlsm	2019.12.20.sda	P22
OR10a	MIO10ap+DOGGB	G5	methyl salicylate	1	xc+0.1%DMSO	27	0.427305	0.0552178	0.377379	1.64986	3	0.427305	0.0552178	0.377379	1.64986	3	2020.01.03.xlsm	2020.01.03.sda	A1
OR10a	MIO10ap+DOGGB	G5	VUAA1	50	xc+0.1%DMSO	27	1.1323	0.929398	1	0	3	1.1323	0.929398	1	0	3	2020.01.03.xlsm	2020.01.03.sda	B1
OR10a	MIO10ap+DOGGB	G5	6-methyl-5-hepten-2-one	100	xc+0.1%DMSO	27	0		0		3	0	0	0		3	2020.01.03.xlsm	2020.01.03.sda	C1
OR10a	MIO10ap+DOGGB	G5	1,3-Dimethoxy benzene	100	xc+0.1%DMSO	27	0		0		3	0	0	0		3	2020.01.03.xlsm	2020.01.03.sda	D1
OR10a	MIO10ap+DOGGB	G5	3-methylphenol	100	xc+0.1%DMSO	27	0.261413	0.23672	0.230869	333.145	3	0.261413	0.23672	0.230869	333.145	3	2020.01.03.xlsm	2020.01.03.sda	E1
OR10a	MIO10ap+DOGGB	G5	3-octanone	100	xc+0.1%DMSO	27	0		0		3	0	0	0		3	2020.01.03.xlsm	2020.01.03.sda	F1
OR10a	MIO10ap+DOGGB	G5	E2-hexenal	100	xc+0.1%DMSO	27	0.0696154	0.120577	0.0614816	1526.5	3	0	0	0	1526.5	2	2020.01.03.xlsm	2020.01.03.sda	G1
OR10a	MIO10ap+DOGGB	G5	Z3-hexenol	100	xc+0.1%DMSO	27	0		0		3	0	0	0		3	2020.01.03.xlsm	2020.01.03.sda	H1
OR10a	MIO10ap+DOGGB	G5	styrene	100	xc+0.1%DMSO	27	0.274365	0.0502955	0.242308	312.697	3	0.274365	0.0502955	0.242308	312.697	3	2020.01.03.xlsm	2020.01.03.sda	I1
OR10a	MIO10ap+DOGGB	G5	2-methyl-tetrahydro-3 furanone	100	xc+0.1%DMSO	27	0		0		3	0	0	0		3	2020.01.03.xlsm	2020.01.03.sda	J1
OR10a	MIO10ap+DOGGB	G5		0	xc+0.1%DMSO	27					0					0	2020.01.03.xlsm	2020.01.03.sda	K1
OR10a	MIO10ap+DOGGB	G5		0	xc+0.1%DMSO	27					0					0	2020.01.03.xlsm	2020.01.03.sda	L1
OR10a	MIO10ap+DOGGB	G5		0	xc+0.1%DMSO	27					0					0	2020.01.03.xlsm	2020.01.03.sda	M1
OR10a	MIO10ap+DOGGB	G5		0	xc+0.1%DMSO	27					0					0	2020.01.03.xlsm	2020.01.03.sda	N1
OR10a	MIO10ap+DOGGB	G5		0	xc+0.1%DMSO	27					0					0	2020.01.03.xlsm	2020.01.03.sda	O1
OR10a	MIO10ap+DOGGB	G5		0	xc+0.1%DMSO	27					0					0	2020.01.03.xlsm	2020.01.03.sda	P1
OR49b	MIO49bP + DOGGB	E4	methyl salicylate	1	xc+0.1%DMSO	27	0.148282	0.128462	0.0806554	11.3984	3	0.148282	0.128462	0.0806554	11.3984	3	2020.01.03.xlsm	2020.01.03.sda	A4
OR49b	MIO49bP + DOGGB	E4	VUAA1	50	xc+0.1%DMSO	27	1.83847	0.971072	1	0	3	1.83847	0.971072	1	0	3	2020.01.03.xlsm	2020.01.03.sda	B4
OR49b	MIO49bP + DOGGB	E4	6-methyl-5-hepten-2-one	100	xc+0.1%DMSO	27	0		0		3	0	0	0		3	2020.01.03.xlsm	2020.01.03.sda	C4
OR49b	MIO49bP + DOGGB	E4	1,3-Dimethoxy benzene	100	xc+0.1%DMSO	27	0.0667445	0.115605	0.0363044	2654.49	3	0	0	0	2654.49	2	2020.01.03.xlsm	2020.01.03.sda	D4
OR49b	MIO49bP + DOGGB	E4	3-methylphenol	100	xc+0.1%DMSO	27	0.496705	0.0888565	0.270173	270.133	3	0.496705	0.0888565	0.270173	270.133	3	2020.01.03.xlsm	2020.01.03.sda	E4
OR49b	MIO49bP + DOGGB	E4	3-octanone	100	xc+0.1%DMSO	27	0		0		3	0	0	0		3	2020.01.03.xlsm	2020.01.03.sda	F4
OR49b	MIO49bP + DOGGB	E4	E2-hexenal	100	xc+0.1%DMSO	27	0		0		3	0	0	0		3	2020.01.03.xlsm	2020.01.03.sda	G4
OR49b	MIO49bP + DOGGB	E4	Z3-hexenol	100	xc+0.1%DMSO	27	0		0		3	0	0	0		3	2020.01.03.xlsm	2020.01.03.sda	H4
OR49b	MIO49bP + DOGGB	E4	styrene	100	xc+0.1%DMSO	27	1.20822	0.0816196	0.657189	52.1632	3	1.20822	0.0816196	0.657189	52.1632	3	2020.01.03.xlsm	2020.01.03.sda	I4
OR49b	MIO49bP + DOGGB	E4	2-methyl-tetrahydro-3 furanone	100	xc+0.1%DMSO	27	0		0		3	0	0	0		3	2020.01.03.xlsm	2020.01.03.sda	J4
OR49b	MIO49bP + DOGGB	E4		0	xc+0.1%DMSO	27					0					0	2020.01.03.xlsm	2020.01.03.sda	K4
OR49b	MIO49bP + DOGGB	E4		0	xc+0.1%DMSO	27					0					0	2020.01.03.xlsm	2020.01.03.sda	L4
OR49b	MIO49bP + DOGGB	E4		0	xc+0.1%DMSO	27					0					0	2020.01.03.xlsm	2020.01.03.sda	M4
OR49b	MIO49bP + DOGGB	E4		0	xc+0.1%DMSO	27					0					0	2020.01.03.xlsm	2020.01.03.sda	N4
OR49b	MIO49bP + DOGGB	E4		0	xc+0.1%DMSO	27					0					0	2020.01.03.xlsm	2020.01.03.sda	O4
OR49b	MIO49bP + DOGGB	E4		0	xc+0.1%DMSO	27					0					0	2020.01.03.xlsm	2020.01.03.sda	P4
OR71a?	MIO71aP+DOGGB	A9	methyl salicylate	1	xc+0.1%DMSO	27	0.0690176	0.119542	0.028931	33.5649	3	0	0	0	33.5649	2	2020.01.03.xlsm	2020.01.03.sda	A7
OR71a?	MIO71aP+DOGGB	A9	VUAA1	50	xc+0.1%DMSO	27	2.38559	0.740411	1	0	3	2.38559	0.740411	1	0	3	2020.01.03.xlsm	2020.01.03.sda	B7
OR71a?	MIO71aP+DOGGB	A9	6-methyl-5-hepten-2-one	100	xc+0.1%DMSO	27	0		0		3	0	0	0		3	2020.01.03.xlsm	2020.01.03.sda	C7
OR71a?	MIO71aP+DOGGB	A9	1,3-Dimethoxy benzene	100	xc+0.1%DMSO	27	0.0851112	0.147417	0.0356772	2702.91	3	0	0	0	2702.91	2	2020.01.03.xlsm	2020.01.03.sda	D7
OR71a?	MIO71aP+DOGGB	A9	3-methylphenol	100	xc+0.1%DMSO	27	0		0		3	0	0	0		3	2020.01.03.xlsm	2020.01.03.sda	E7
OR71a?	MIO71aP+DOGGB	A9	3-octanone	100	xc+0.1%DMSO	27	0		0		3	0	0	0		3	2020.01.03.xlsm	2020.01.03.sda	F7
OR71a?	MIO71aP+DOGGB	A9	E2-hexenal	100	xc+0.1%DMSO	27	0		0		3	0	0	0		3	2020.01.03.xlsm	2020.01.03.sda	G7
OR71a?	MIO71aP+DOGGB	A9	Z3-hexenol	100	xc+0.1%DMSO	27	0		0		3	0	0	0		3	2020.01.03.xlsm	2020.01.03.sda	H7
OR71a?	MIO71aP+DOGGB	A9	styrene	100	xc+0.1%DMSO	27	0		0		3	0	0	0		3	2020.01.03.xlsm	2020.01.03.sda	I7
OR71a?	MIO71aP+DOGGB	A9	2-methyl-tetrahydro-3 furanone	100	xc+0.1%DMSO	27	0		0		3	0	0	0		3	2020.01.03.xlsm	2020.01.03.sda	J7
OR71a?	MIO71aP+DOGGB	A9		0	xc+0.1%DMSO	27					0					0	2020.01.03.xlsm	2020.01.03.sda	K7
OR71a?	MIO71aP+DOGGB	A9		0	xc+0.1%DMSO	27					0					0	2020.01.03.xlsm	2020.01.03.sda	L7
OR71a?	MIO71aP+DOGGB	A9		0	xc+0.1%DMSO	27					0					0	2020.01.03.xlsm	2020.01.03.sda	M7
OR71a?	MIO71aP+DOGGB	A9		0	xc+0.1%DMSO	27					0					0	2020.01.03.xlsm	2020.01.03.sda	N7
OR71a?	MIO71aP+DOGGB	A9		0	xc+0.1%DMSO	27					0					0	2020.01.03.xlsm	2020.01.03.sda	O7
OR71a?	MIO71aP+DOGGB	A9		0	xc+0.1%DMSO	27					0					0	2020.01.03.xlsm	2020.01.03.sda	P7
OR85b?	MIO85bDOGGP	B10	methyl salicylate	1	xc+0.1%DMSO	27	0.0752289	0.1303	0.0762228	12.1194	3	0	0	0	12.1194	2	2020.01.03.xlsm	2020.01.03.sda	A10
OR85b?	MIO85bDOGGP	B10	VUAA1	50	xc+0.1%DMSO	27	0.986961	0.245694	1	0	3	0.986961	0.245694	1	0	3	2020.01.03.xlsm	2020.01.03.sda	B10
OR85b?	MIO85bDOGGP	B10	6-methyl-5-hepten-2-one	100	xc+0.1%DMSO	27	0		0		3	0	0	0		3	2020.01.03.xlsm	2020.01.03.sda	C10
OR85b?	MIO85bDOGGP	B10	1,3-Dimethoxy benzene	100	xc+0.1%DMSO	27	0		0		3	0	0	0		3	2020.01.03.xlsm	2020.01.03.sda	D10
OR85b?	MIO85bDOGGP	B10	3-methylphenol	100	xc+0.1%DMSO	27	0		0		3	0	0	0		3	2020.01.03.xlsm	2020.01.03.sda	E10
OR85b?	MIO85bDOGGP	B10	3-octanone	100	xc+0.1%DMSO	27	0		0		3	0	0	0		3	2020.01.03.xlsm	2020.01.03.sda	F10
OR85b?	MIO85bDOGGP	B10	E2-hexenal	100	xc+0.1%DMSO	27	0		0		3	0	0	0		3	2020.01.03.xlsm	2020.01.03.sda	G10
OR85b?	MIO85bDOGGP	B10	Z3-hexenol	100	xc+0.1%DMSO	27	0		0		3	0	0	0		3	2020.01.03.xlsm	2020.01.03.sda	H10
OR85b?	MIO85bDOGGP	B10	styrene	100	xc+0.1%DMSO	27	0		0		3	0	0	0		3	2020.01.03.xlsm	2020.01.03.sda	I10
OR85b?	MIO85bDOGGP	B10	2-methyl-tetrahydro-3 furanone	100	xc+0.1%DMSO	27	0		0		3	0	0	0		3	2020.01.03.xlsm	2020.01.03.sda	J10
OR85b?	MIO85bDOGGP	B10		0	xc+0.1%DMSO	27					0					0	2020.01.03.xlsm	2020.01.03.sda	K10
OR85b?	MIO85bDOGGP	B10		0	xc+0.1%DMSO	27					0					0	2020.01.03.xlsm	2020.01.03.sda	L10
OR85b?	MIO85bDOGGP	B10		0	xc+0.1%DMSO	27					0					0	2020.01.03.xlsm	2020.01.03.sda	M10
OR85b?	MIO85bDOGGP	B10		0	xc+0.1%DMSO	27					0					0	2020.01.03.xlsm	2020.01.03.sda	N10
OR85b?	MIO85bDOGGP	B10		0	xc+0.1%DMSO	27					0					0	2020.01.03.xlsm	2020.01.03.sda	O10
OR85b?	MIO85bDOGGP	B10		0	xc+0.1%DMSO	27					0					0	2020.01.03.xlsm	2020.01.03.sda	P10
OR10a	MIO10ap+DOGGB	G5	0	0	xc+0.1%DMSO	27	0		0		3	0	0	0		3	2020.01.03.xlsm	2020.01.03.sda	A13
OR10a	MIO10ap+DOGGB	G5	VUAA1	50	xc+0.1%DMSO	27	1.54472	0.198313	1	0	3	1.54472	0.198313	1	0	3	2020.01.03.xlsm	2020.01.03.sda	B13
OR10a	MIO10ap+DOGGB	G5	0	100	xc+0.1%DMSO	27	0		0		3	0	0	0		3	2020.01.03.xlsm	2020.01.03.sda	C13
OR10a	MIO10ap+DOGGB	G5	0	100	xc+0.1%DMSO	27	0		0		3	0	0	0		3	2020.01.03.xlsm	2020.01.03.sda	D13
OR10a	MIO10ap+DOGGB	G5	0	100	xc+0.1%DMSO	27	0.145837	0.12677	0.0944102	959.208	3	0.145837	0.12677	0.0944102	959.208	3	2020.01.03.xlsm	2020.01.03.sda	E13
OR10a	MIO10ap+DOGGB	G5	0	100	xc+0.1%DMSO	27	0		0		3	0	0	0		3	2020.01.03.xlsm	2020.01.03.sda	F13
OR10a	MIO10ap+DOGGB	G5	0	100	xc+0.1%DMSO	27	0		0		3	0	0	0		3	2020.01.03.xlsm	2020.01.03.sda	G13
OR10a	MIO10ap+DOGGB	G5	phenethyl alcohol	100	xc+0.1%DMSO	27	0		0		3	0	0	0		3	2020.01.03.xlsm	2020.01.03.sda	H13
OR10a	MIO10ap+DOGGB	G5	1-octen-3-ol	100	xc+0.1%DMSO	27	0.187562	0.169739	0.121421	723.58	3	0.187562	0.169739	0.121421	723.58	3	2020.01.03.xlsm	2020.01.03.sda	I13
OR10a	MIO10ap+DOGGB	G5	0	0	xc+0.1%DMSO	27	0.193567	0.168549	0.125309	0	3	0.193567	0.168549	0.125309	0	3	2020.01.03.xlsm	2020.01.03.sda	J13
OR10a	MIO10ap+DOGGB	G5		0	xc+0.1%DMSO	27					0					0	2020.01.03.xlsm	2020.01.03.sda	K13
OR10a	MIO10ap+DOGGB	G5		0	xc+0.1%DMSO	27					0					0	2020.01.03.xlsm	2020.01.03.sda	L13
OR10a	MIO10ap+DOGGB	G5		0	xc+0.1%DMSO	27					0					0	2020.01.03.xlsm	2020.01.03.sda	M13
OR10a	MIO10ap+DOGGB	G5		0	xc+0.1%DMSO	27					0					0	2020.01.03.xlsm	2020.01.03.sda	N13
OR10a	MIO10ap+DOGGB	G5		0	xc+0.1%DMSO	27					0					0	2020.01.03.xlsm	2020.01.03.sda	O13
OR10a	MIO10ap+DOGGB	G5		0	xc+0.1%DMSO	27					0					0	2020.01.03.xlsm	2020.01.03.sda	P13
OR49b	MIO49bP + DOGGB	E4	0	0	xc+0.1%DMSO	27	0.219114	0.379517	0.0737111	0	3	0	0	0	0	2	2020.01.03.xlsm	2020.01.03.sda	A16
OR49b	MIO49bP + DOGGB	E4	VUAA1	50	xc+0.1%DMSO	27	2.9726	0.500017	1	0	3	2.9726	0.500017	1	0	3	2020.01.03.xlsm	2020.01.03.sda	B16
OR49b	MIO49bP + DOGGB	E4	0	100	xc+0.1%DMSO	27	0		0		3	0	0	0		3	2020.01.03.xlsm	2020.01.03.sda	C16
OR49b	MIO49bP + DOGGB	E4	0	100	xc+0.1%DMSO	27	0		0		3	0	0	0		3	2020.01.03.xlsm	2020.01.03.sda	D16
OR49b	MIO49bP + DOGGB	E4	0	100	xc+0.1%DMSO	27	0.550058	0.0658866	0.185043	440.416	3	0.550058	0.0658866	0.185043	440.416	3	2020.01.03.xlsm	2020.01.03.sda	E16
OR49b	MIO49bP + DOGGB	E4	0	100	xc+0.1%DMSO	27	0		0		3	0	0	0		3	2020.01.03.xlsm	2020.01.03.sda	F16
OR49b	MIO49bP + DOGGB	E4	0	100	xc+0.1%DMSO	27	0		0		3	0	0	0		3	2020.01.03.xlsm	2020.01.03.sda	G16
OR49b	MIO49bP + DOGGB	E4	phenethyl alcohol	100	xc+0.1%DMSO	27	0		0		3	0	0	0		3	2020.01.03.xlsm	2020.01.03.sda	H16
OR49b	MIO49bP + DOGGB	E4	1-octen-3-ol	100	xc+0.1%DMSO	27	0		0		3	0	0	0		3	2020.01.03.xlsm	2020.01.03.sda	I16
OR49b	MIO49bP + DOGGB	E4	methyl salicylate	100	xc+0.1%DMSO	27	0		0		3	0	0	0		3	2020.01.03.xlsm	2020.01.03.sda	J16
OR49b	MIO49bP + DOGGB	E4		0	xc+0.1%DMSO	27					0					0	2020.01.03.xlsm	2020.01.03.sda	K16
OR49b	MIO49bP + DOGGB	E4		0	xc+0.1%DMSO	27					0					0	2020.01.03.xlsm	2020.01.03.sda	L16
OR49b	MIO49bP + DOGGB	E4		0	xc+0.1%DMSO	27					0					0	2020.01.03.xlsm	2020.01.03.sda	M16
OR49b	MIO49bP + DOGGB	E4		0	xc+0.1%DMSO	27					0					0	2020.01.03.xlsm	2020.01.03.sda	N16
OR49b	MIO49bP + DOGGB	E4		0	xc+0.1%DMSO	27					0					0	2020.01.03.xlsm	2020.01.03.sda	O16
OR49b	MIO49bP + DOGGB	E4		0	xc+0.1%DMSO	27					0					0	2020.01.03.xlsm	2020.01.03.sda	P16
OR71a?	MIO71aP+DOGGB	A9	0	0	xc+0.1%DMSO	27	0.370633	0.641954	0.132375	0	3	0	0	0	0	2	2020.01.03.xlsm	2020.01.03.sda	A19
OR71a?	MIO71aP+DOGGB	A9	VUAA1	50	xc+0.1%DMSO	27	2.79987	0.543319	1	0	3	2.79987	0.543319	1	0	3	2020.01.03.xlsm	2020.01.03.sda	B19
OR71a?	MIO71aP+DOGGB	A9	0	100	xc+0.1%DMSO	27	0		0		3	0	0	0		3	2020.01.03.xlsm	2020.01.03.sda	C19
OR71a?	MIO71aP+DOGGB	A9	0	100	xc+0.1%DMSO	27	0		0		3	0	0	0		3	2020.01.03.xlsm	2020.01.03.sda	D19
OR71a?	MIO71aP+DOGGB	A9	0	100	xc+0.1%DMSO	27	0		0		3	0	0	0		3	2020.01.03.xlsm	2020.01.03.sda	E19
OR71a?	MIO71aP+DOGGB	A9	0	100	xc+0.1%DMSO	27	0		0		3	0	0	0		3	2020.01.03.xlsm	2020.01.03.sda	F19
OR71a?	MIO71aP+DOGGB	A9	0	100	xc+0.1%DMSO	27	0		0		3	0	0	0		3	2020.01.03.xlsm	2020.01.03.sda	G19
OR71a?	MIO71aP+DOGGB	A9	phenethyl alcohol	100	xc+0.1%DMSO	27	0		0		3	0	0	0		3	2020.01.03.xlsm	2020.01.03.sda	H19
OR71a?	MIO71aP+DOGGB	A9	1-octen-3-ol	100	xc+0.1%DMSO	27	0.0965926	0.167303	0.034499	2798.64	3	0	0	0	2798.64	2	2020.01.03.xlsm	2020.01.03.sda	I19
OR71a?	MIO71aP+DOGGB	A9	methyl salicylate	100	xc+0.1%DMSO	27	0.0817478	0.141591	0.029197	3325.01	3	0	0	0	3325.01	2	2020.01.03.xlsm	2020.01.03.sda	J19
OR71a?	MIO71aP+DOGGB	A9		0	xc+0.1%DMSO	27					0					0	2020.01.03.xlsm	2020.01.03.sda	K19
OR71a?	MIO71aP+DOGGB	A9		0	xc+0.1%DMSO	27					0					0	2020.01.03.xlsm	2020.01.03.sda	L19
OR71a?	MIO71aP+DOGGB	A9		0	xc+0.1%DMSO	27					0					0	2020.01.03.xlsm	2020.01.03.sda	M19
OR71a?	MIO71aP+DOGGB	A9		0	xc+0.1%DMSO	27					0					0	2020.01.03.xlsm	2020.01.03.sda	N19
OR71a?	MIO71aP+DOGGB	A9		0	xc+0.1%DMSO	27					0					0	2020.01.03.xlsm	2020.01.03.sda	O19
OR71a?	MIO71aP+DOGGB	A9		0	xc+0.1%DMSO	27					0					0	2020.01.03.xlsm	2020.01.03.sda	P19
OR85b?	MIO85bDOGGP	B10	0	0	xc+0.1%DMSO	27	0		0		3	0	0	0		3	2020.01.03.xlsm	2020.01.03.sda	A22
OR85b?	MIO85bDOGGP	B10	VUAA1	50	xc+0.1%DMSO	27	1.61235	0.466062	1	0	3	1.61235	0.466062	1	0	3	2020.01.03.xlsm	2020.01.03.sda	B22
OR85b?	MIO85bDOGGP	B10	0	100	xc+0.1%DMSO	27	0		0		3	0	0	0		3	2020.01.03.xlsm	2020.01.03.sda	C22
OR85b?	MIO85bDOGGP	B10	0	100	xc+0.1%DMSO	27	0		0		3	0	0	0		3	2020.01.03.xlsm	2020.01.03.sda	D22
OR85b?	MIO85bDOGGP	B10	0	100	xc+0.1%DMSO	27	0		0		3	0	0	0		3	2020.01.03.xlsm	2020.01.03.sda	E22
OR85b?	MIO85bDOGGP	B10	0	100	xc+0.1%DMSO	27	0		0		3	0	0	0		3	2020.01.03.xlsm	2020.01.03.sda	F22
OR85b?	MIO85bDOGGP	B10	0	100	xc+0.1%DMSO	27	0		0		3	0	0	0		3	2020.01.03.xlsm	2020.01.03.sda	G22
OR85b?	MIO85bDOGGP	B10	phenethyl alcohol	100	xc+0.1%DMSO	27	0		0		3	0	0	0		3	2020.01.03.xlsm	2020.01.03.sda	H22
OR85b?	MIO85bDOGGP	B10	1-octen-3-ol	100	xc+0.1%DMSO	27	0		0		3	0	0	0		3	2020.01.03.xlsm	2020.01.03.sda	I22
OR85b?	MIO85bDOGGP	B10	methyl salicylate	100	xc+0.1%DMSO	27	0		0		3	0	0	0		3	2020.01.03.xlsm	2020.01.03.sda	J22
OR85b?	MIO85bDOGGP	B10		0	xc+0.1%DMSO	27					0					0	2020.01.03.xlsm	2020.01.03.sda	K22
OR85b?	MIO85bDOGGP	B10		0	xc+0.1%DMSO	27					0					0	2020.01.03.xlsm	2020.01.03.sda	L22
OR85b?	MIO85bDOGGP	B10		0	xc+0.1%DMSO	27					0					0	2020.01.03.xlsm	2020.01.03.sda	M22
OR85b?	MIO85bDOGGP	B10		0	xc+0.1%DMSO	27					0					0	2020.01.03.xlsm	2020.01.03.sda	N22
OR85b?	MIO85bDOGGP	B10		0	xc+0.1%DMSO	27					0					0	2020.01.03.xlsm	2020.01.03.sda	O22
OR85b?	MIO85bDOGGP	B10		0	xc+0.1%DMSO	27					0					0	2020.01.03.xlsm	2020.01.03.sda	P22
or47a?	MIO47aDOGGP	C7	VUAA1	50	xc+0.1%DMSO	27	1.46426	0.588332	1	1.66533e-14	3	1.46426	0.588332	1	1.66533e-14	3	2020.01.10.xlsm	2020.01.10.sda	A1
or47a?	MIO47aDOGGP	C7	1,3-Dimethoxy benzene	100	xc+0.1%DMSO	27	0		0		3	0	0	0		3	2020.01.10.xlsm	2020.01.10.sda	B1
or47a?	MIO47aDOGGP	C7	1-octen-3-ol	100	xc+0.1%DMSO	27	0.148498	0.257206	0.101415	886.046	3	0	0	0	886.046	2	2020.01.10.xlsm	2020.01.10.sda	C1
or47a?	MIO47aDOGGP	C7	3-octanone	10	xc+0.1%DMSO	27	0.0748612	0.129663	0.0511258	185.596	3	0	0	0	185.596	2	2020.01.10.xlsm	2020.01.10.sda	D1
or47a?	MIO47aDOGGP	C7	3-octanone	100	xc+0.1%DMSO	27	0.160358	0.141001	0.109515	813.117	3	0.160358	0.141001	0.109515	813.117	3	2020.01.10.xlsm	2020.01.10.sda	E1
or47a?	MIO47aDOGGP	C7	6-methyl-5-hepten-2-one	100	xc+0.1%DMSO	27	0.0708888	0.122783	0.0484129	1965.57	3	0	0	0	1965.57	2	2020.01.10.xlsm	2020.01.10.sda	F1
or47a?	MIO47aDOGGP	C7	benzaldehyde	100	xc+0.1%DMSO	27	0		0		3	0	0	0		3	2020.01.10.xlsm	2020.01.10.sda	G1
or47a?	MIO47aDOGGP	C7	styrene	10	xc+0.1%DMSO	27	0.0702538	0.121683	0.0479792	198.424	3	0	0	0	198.424	2	2020.01.10.xlsm	2020.01.10.sda	H1
or47a?	MIO47aDOGGP	C7	styrene	100	xc+0.1%DMSO	27	0		0		3	0	0	0		3	2020.01.10.xlsm	2020.01.10.sda	I1
or47a?	MIO47aDOGGP	C7	3-methylphenol	10	xc+0.1%DMSO	27	0		0		3	0	0	0		3	2020.01.10.xlsm	2020.01.10.sda	J1
or47a?	MIO47aDOGGP	C7	3-methylphenol	100	xc+0.1%DMSO	27	0		0		3	0	0	0		3	2020.01.10.xlsm	2020.01.10.sda	K1
or47a?	MIO47aDOGGP	C7		0	xc+0.1%DMSO	27					0					0	2020.01.10.xlsm	2020.01.10.sda	L1
or47a?	MIO47aDOGGP	C7		0	xc+0.1%DMSO	27					0					0	2020.01.10.xlsm	2020.01.10.sda	M1
or47a?	MIO47aDOGGP	C7		0	xc+0.1%DMSO	27					0					0	2020.01.10.xlsm	2020.01.10.sda	N1
or47a?	MIO47aDOGGP	C7		0	xc+0.1%DMSO	27					0					0	2020.01.10.xlsm	2020.01.10.sda	O1
or47a?	MIO47aDOGGP	C7		0	xc+0.1%DMSO	27					0					0	2020.01.10.xlsm	2020.01.10.sda	P1
or49b?	MIO49bP + DOGGB	E4	VUAA1	50	xc+0.1%DMSO	27	1.58668	0.0661044	1	0	3	1.58668	0.0661044	1	0	3	2020.01.10.xlsm	2020.01.10.sda	A4
or49b?	MIO49bP + DOGGB	E4	1,3-Dimethoxy benzene	100	xc+0.1%DMSO	27	0		0		3	0	0	0		3	2020.01.10.xlsm	2020.01.10.sda	B4
or49b?	MIO49bP + DOGGB	E4	1-octen-3-ol	100	xc+0.1%DMSO	27	0		0		3	0	0	0		3	2020.01.10.xlsm	2020.01.10.sda	C4
or49b?	MIO49bP + DOGGB	E4	3-octanone	10	xc+0.1%DMSO	27	0		0		3	0	0	0		3	2020.01.10.xlsm	2020.01.10.sda	D4
or49b?	MIO49bP + DOGGB	E4	3-octanone	100	xc+0.1%DMSO	27	0		0		3	0	0	0		3	2020.01.10.xlsm	2020.01.10.sda	E4
or49b?	MIO49bP + DOGGB	E4	6-methyl-5-hepten-2-one	100	xc+0.1%DMSO	27	0.126364	0.218869	0.0796403	1155.65	3	0	0	0	1155.65	2	2020.01.10.xlsm	2020.01.10.sda	F4
or49b?	MIO49bP + DOGGB	E4	benzaldehyde	100	xc+0.1%DMSO	27	0.248828	0.00821731	0.156822	537.664	3	0.248828	0.00821731	0.156822	537.664	3	2020.01.10.xlsm	2020.01.10.sda	G4
or49b?	MIO49bP + DOGGB	E4	styrene	10	xc+0.1%DMSO	27	0		0		3	0	0	0		3	2020.01.10.xlsm	2020.01.10.sda	H4
or49b?	MIO49bP + DOGGB	E4	styrene	100	xc+0.1%DMSO	27	0.317855	0.0197494	0.200327	399.185	3	0.317855	0.0197494	0.200327	399.185	3	2020.01.10.xlsm	2020.01.10.sda	I4
or49b?	MIO49bP + DOGGB	E4	3-methylphenol	10	xc+0.1%DMSO	27	0		0		3	0	0	0		3	2020.01.10.xlsm	2020.01.10.sda	J4
or49b?	MIO49bP + DOGGB	E4	3-methylphenol	100	xc+0.1%DMSO	27	0		0		3	0	0	0		3	2020.01.10.xlsm	2020.01.10.sda	K4
or49b?	MIO49bP + DOGGB	E4		0	xc+0.1%DMSO	27					0					0	2020.01.10.xlsm	2020.01.10.sda	L4
or49b?	MIO49bP + DOGGB	E4		0	xc+0.1%DMSO	27					0					0	2020.01.10.xlsm	2020.01.10.sda	M4
or49b?	MIO49bP + DOGGB	E4		0	xc+0.1%DMSO	27					0					0	2020.01.10.xlsm	2020.01.10.sda	N4
or49b?	MIO49bP + DOGGB	E4		0	xc+0.1%DMSO	27					0					0	2020.01.10.xlsm	2020.01.10.sda	O4
or49b?	MIO49bP + DOGGB	E4		0	xc+0.1%DMSO	27					0					0	2020.01.10.xlsm	2020.01.10.sda	P4
or71a	MIO71aP+DOGGB	A9	VUAA1	50	xc+0.1%DMSO	27	3.98878	0.159312	1	0	3	3.98878	0.159312	1	0	3	2020.01.10.xlsm	2020.01.10.sda	A7
or71a	MIO71aP+DOGGB	A9	1,3-Dimethoxy benzene	100	xc+0.1%DMSO	27	0.168791	0.292355	0.0423164	2263.15	3	0	0	0	2263.15	2	2020.01.10.xlsm	2020.01.10.sda	B7
or71a	MIO71aP+DOGGB	A9	1-octen-3-ol	100	xc+0.1%DMSO	27	0.296822	0.0420608	0.0744141	1243.83	3	0.272542	0.00117682	0.0683272	1243.83	2	2020.01.10.xlsm	2020.01.10.sda	C7
or71a	MIO71aP+DOGGB	A9	3-octanone	10	xc+0.1%DMSO	27	0.0875522	0.151645	0.0219496	445.589	3	0	0	0	445.589	2	2020.01.10.xlsm	2020.01.10.sda	D7
or71a	MIO71aP+DOGGB	A9	3-octanone	100	xc+0.1%DMSO	27	0		0		3	0	0	0		3	2020.01.10.xlsm	2020.01.10.sda	E7
or71a	MIO71aP+DOGGB	A9	6-methyl-5-hepten-2-one	100	xc+0.1%DMSO	27	0.361852	0.00826811	0.0907173	1002.33	3	0.361852	0.00826811	0.0907173	1002.33	3	2020.01.10.xlsm	2020.01.10.sda	F7
or71a	MIO71aP+DOGGB	A9	benzaldehyde	100	xc+0.1%DMSO	27	0		0		3	0	0	0		3	2020.01.10.xlsm	2020.01.10.sda	G7
or71a	MIO71aP+DOGGB	A9	styrene	10	xc+0.1%DMSO	27	0.144792	0.126196	0.0362998	265.484	3	0.144792	0.126196	0.0362998	265.484	3	2020.01.10.xlsm	2020.01.10.sda	H7
or71a	MIO71aP+DOGGB	A9	styrene	100	xc+0.1%DMSO	27	0		0		3	0	0	0		3	2020.01.10.xlsm	2020.01.10.sda	I7
or71a	MIO71aP+DOGGB	A9	3-methylphenol	10	xc+0.1%DMSO	27	0		0		3	0	0	0		3	2020.01.10.xlsm	2020.01.10.sda	J7
or71a	MIO71aP+DOGGB	A9	3-methylphenol	100	xc+0.1%DMSO	27	0		0		3	0	0	0		3	2020.01.10.xlsm	2020.01.10.sda	K7
or71a	MIO71aP+DOGGB	A9		0	xc+0.1%DMSO	27					0					0	2020.01.10.xlsm	2020.01.10.sda	L7
or71a	MIO71aP+DOGGB	A9		0	xc+0.1%DMSO	27					0					0	2020.01.10.xlsm	2020.01.10.sda	M7
or71a	MIO71aP+DOGGB	A9		0	xc+0.1%DMSO	27					0					0	2020.01.10.xlsm	2020.01.10.sda	N7
or71a	MIO71aP+DOGGB	A9		0	xc+0.1%DMSO	27					0					0	2020.01.10.xlsm	2020.01.10.sda	O7
or71a	MIO71aP+DOGGB	A9		0	xc+0.1%DMSO	27					0					0	2020.01.10.xlsm	2020.01.10.sda	P7
OR85b?	MIO85bDOGGP	B10	VUAA1	50	xc+0.1%DMSO	27	0.560372	0.112855	1	5.55112e-15	3	0.560372	0.112855	1	5.55112e-15	3	2020.01.10.xlsm	2020.01.10.sda	A10
OR85b?	MIO85bDOGGP	B10	1,3-Dimethoxy benzene	100	xc+0.1%DMSO	27	0		0		3	0	0	0		3	2020.01.10.xlsm	2020.01.10.sda	B10
OR85b?	MIO85bDOGGP	B10	1-octen-3-ol	100	xc+0.1%DMSO	27	0		0		3	0	0	0		3	2020.01.10.xlsm	2020.01.10.sda	C10
OR85b?	MIO85bDOGGP	B10	3-octanone	10	xc+0.1%DMSO	27	0		0		3	0	0	0		3	2020.01.10.xlsm	2020.01.10.sda	D10
OR85b?	MIO85bDOGGP	B10	3-octanone	100	xc+0.1%DMSO	27	0.0692135	0.119881	0.123514	709.628	3	0	0	0	709.628	2	2020.01.10.xlsm	2020.01.10.sda	E10
OR85b?	MIO85bDOGGP	B10	6-methyl-5-hepten-2-one	100	xc+0.1%DMSO	27	0		0		3	0	0	0		3	2020.01.10.xlsm	2020.01.10.sda	F10
OR85b?	MIO85bDOGGP	B10	benzaldehyde	100	xc+0.1%DMSO	27	0		0		3	0	0	0		3	2020.01.10.xlsm	2020.01.10.sda	G10
OR85b?	MIO85bDOGGP	B10	styrene	10	xc+0.1%DMSO	27	0		0		3	0	0	0		3	2020.01.10.xlsm	2020.01.10.sda	H10
OR85b?	MIO85bDOGGP	B10	styrene	100	xc+0.1%DMSO	27	0		0		3	0	0	0		3	2020.01.10.xlsm	2020.01.10.sda	I10
OR85b?	MIO85bDOGGP	B10	3-methylphenol	10	xc+0.1%DMSO	27	0		0		3	0	0	0		3	2020.01.10.xlsm	2020.01.10.sda	J10
OR85b?	MIO85bDOGGP	B10	3-methylphenol	100	xc+0.1%DMSO	27	0		0		3	0	0	0		3	2020.01.10.xlsm	2020.01.10.sda	K10
OR85b?	MIO85bDOGGP	B10		0	xc+0.1%DMSO	27					0					0	2020.01.10.xlsm	2020.01.10.sda	L10
OR85b?	MIO85bDOGGP	B10		0	xc+0.1%DMSO	27					0					0	2020.01.10.xlsm	2020.01.10.sda	M10
OR85b?	MIO85bDOGGP	B10		0	xc+0.1%DMSO	27					0					0	2020.01.10.xlsm	2020.01.10.sda	N10
OR85b?	MIO85bDOGGP	B10		0	xc+0.1%DMSO	27					0					0	2020.01.10.xlsm	2020.01.10.sda	O10
OR85b?	MIO85bDOGGP	B10		0	xc+0.1%DMSO	27					0					0	2020.01.10.xlsm	2020.01.10.sda	P10
or47a?	MIO47aDOGGP	C7	VUAA1	50	xc+0.1%DMSO	27	0.83993	0.229371	1	0	3	0.83993	0.229371	1	0	3	2020.01.10.xlsm	2020.01.10.sda	A13
or47a?	MIO47aDOGGP	C7	1,3-Dimethoxy benzene	100	xc+0.1%DMSO	27	0		0		3	0	0	0		3	2020.01.10.xlsm	2020.01.10.sda	B13
or47a?	MIO47aDOGGP	C7	1-octen-3-ol	100	xc+0.1%DMSO	27	0		0		3	0	0	0		3	2020.01.10.xlsm	2020.01.10.sda	C13
or47a?	MIO47aDOGGP	C7	3-octanone	10	xc+0.1%DMSO	27	0		0		3	0	0	0		3	2020.01.10.xlsm	2020.01.10.sda	D13
or47a?	MIO47aDOGGP	C7	3-octanone	100	xc+0.1%DMSO	27	0		0		3	0	0	0		3	2020.01.10.xlsm	2020.01.10.sda	E13
or47a?	MIO47aDOGGP	C7	6-methyl-5-hepten-2-one	100	xc+0.1%DMSO	27	0		0		3	0	0	0		3	2020.01.10.xlsm	2020.01.10.sda	F13
or47a?	MIO47aDOGGP	C7	benzaldehyde	100	xc+0.1%DMSO	27	0		0		3	0	0	0		3	2020.01.10.xlsm	2020.01.10.sda	G13
or47a?	MIO47aDOGGP	C7	styrene	10	xc+0.1%DMSO	27	0		0		3	0	0	0		3	2020.01.10.xlsm	2020.01.10.sda	H13
or47a?	MIO47aDOGGP	C7	styrene	100	xc+0.1%DMSO	27	0		0		3	0	0	0		3	2020.01.10.xlsm	2020.01.10.sda	I13
or47a?	MIO47aDOGGP	C7	3-methylphenol	10	xc+0.1%DMSO	27	0		0		3	0	0	0		3	2020.01.10.xlsm	2020.01.10.sda	J13
or47a?	MIO47aDOGGP	C7	3-methylphenol	100	xc+0.1%DMSO	27	0.287632	0.498193	0.342447	192.016	3	0	0	0	192.016	2	2020.01.10.xlsm	2020.01.10.sda	K13
or47a?	MIO47aDOGGP	C7		0	xc+0.1%DMSO	27					0					0	2020.01.10.xlsm	2020.01.10.sda	L13
or47a?	MIO47aDOGGP	C7		0	xc+0.1%DMSO	27					0					0	2020.01.10.xlsm	2020.01.10.sda	M13
or47a?	MIO47aDOGGP	C7		0	xc+0.1%DMSO	27					0					0	2020.01.10.xlsm	2020.01.10.sda	N13
or47a?	MIO47aDOGGP	C7		0	xc+0.1%DMSO	27					0					0	2020.01.10.xlsm	2020.01.10.sda	O13
or47a?	MIO47aDOGGP	C7		0	xc+0.1%DMSO	27					0					0	2020.01.10.xlsm	2020.01.10.sda	P13
or49b?	MIO49bP + DOGGB	E4	VUAA1	50	xc+0.1%DMSO	27	1.4109	0.143961	1	0	3	1.4109	0.143961	1	0	3	2020.01.10.xlsm	2020.01.10.sda	A16
or49b?	MIO49bP + DOGGB	E4	1,3-Dimethoxy benzene	100	xc+0.1%DMSO	27	0		0		3	0	0	0		3	2020.01.10.xlsm	2020.01.10.sda	B16
or49b?	MIO49bP + DOGGB	E4	1-octen-3-ol	100	xc+0.1%DMSO	27	0		0		3	0	0	0		3	2020.01.10.xlsm	2020.01.10.sda	C16
or49b?	MIO49bP + DOGGB	E4	3-octanone	10	xc+0.1%DMSO	27	0		0		3	0	0	0		3	2020.01.10.xlsm	2020.01.10.sda	D16
or49b?	MIO49bP + DOGGB	E4	3-octanone	100	xc+0.1%DMSO	27	0		0		3	0	0	0		3	2020.01.10.xlsm	2020.01.10.sda	E16
or49b?	MIO49bP + DOGGB	E4	6-methyl-5-hepten-2-one	100	xc+0.1%DMSO	27	0		0		3	0	0	0		3	2020.01.10.xlsm	2020.01.10.sda	F16
or49b?	MIO49bP + DOGGB	E4	benzaldehyde	100	xc+0.1%DMSO	27	0		0		3	0	0	0		3	2020.01.10.xlsm	2020.01.10.sda	G16
or49b?	MIO49bP + DOGGB	E4	styrene	10	xc+0.1%DMSO	27	0.261636	0.0584092	0.18544	43.9259	3	0.261636	0.0584092	0.18544	43.9259	3	2020.01.10.xlsm	2020.01.10.sda	H16
or49b?	MIO49bP + DOGGB	E4	styrene	100	xc+0.1%DMSO	27	0.362497	0.101731	0.256927	289.216	3	0.362497	0.101731	0.256927	289.216	3	2020.01.10.xlsm	2020.01.10.sda	I16
or49b?	MIO49bP + DOGGB	E4	3-methylphenol	10	xc+0.1%DMSO	27	0		0		3	0	0	0		3	2020.01.10.xlsm	2020.01.10.sda	J16
or49b?	MIO49bP + DOGGB	E4	3-methylphenol	100	xc+0.1%DMSO	27	0.0983061	0.170271	0.0696763	1335.21	3	0	0	0	1335.21	2	2020.01.10.xlsm	2020.01.10.sda	K16
or49b?	MIO49bP + DOGGB	E4		0	xc+0.1%DMSO	27					0					0	2020.01.10.xlsm	2020.01.10.sda	L16
or49b?	MIO49bP + DOGGB	E4		0	xc+0.1%DMSO	27					0					0	2020.01.10.xlsm	2020.01.10.sda	M16
or49b?	MIO49bP + DOGGB	E4		0	xc+0.1%DMSO	27					0					0	2020.01.10.xlsm	2020.01.10.sda	N16
or49b?	MIO49bP + DOGGB	E4		0	xc+0.1%DMSO	27					0					0	2020.01.10.xlsm	2020.01.10.sda	O16
or49b?	MIO49bP + DOGGB	E4		0	xc+0.1%DMSO	27					0					0	2020.01.10.xlsm	2020.01.10.sda	P16
or71a	MIO71aP+DOGGB	A9	0	50	xc+0.1%DMSO	27	3.34577	0.511616	0.838795	9.60935	3	3.34577	0.511616	0.838795	9.60935	3	2020.01.10.xlsm	2020.01.10.sda	A19
or71a	MIO71aP+DOGGB	A9	0	100	xc+0.1%DMSO	27	0		0		3	0	0	0		3	2020.01.10.xlsm	2020.01.10.sda	B19
or71a	MIO71aP+DOGGB	A9	0	100	xc+0.1%DMSO	27	0.0705757	0.122241	0.0176936	5551.78	3	0	0	0	5551.78	2	2020.01.10.xlsm	2020.01.10.sda	C19
or71a	MIO71aP+DOGGB	A9	0	10	xc+0.1%DMSO	27	0.0764984	0.132499	0.0191784	511.42	3	0	0	0	511.42	2	2020.01.10.xlsm	2020.01.10.sda	D19
or71a	MIO71aP+DOGGB	A9	0	100	xc+0.1%DMSO	27	0		0		3	0	0	0		3	2020.01.10.xlsm	2020.01.10.sda	E19
or71a	MIO71aP+DOGGB	A9	0	100	xc+0.1%DMSO	27	0.566775	0.139829	0.142092	603.768	3	0.566775	0.139829	0.142092	603.768	3	2020.01.10.xlsm	2020.01.10.sda	F19
or71a	MIO71aP+DOGGB	A9	0	100	xc+0.1%DMSO	27	0.111328	0.192825	0.0279102	3482.92	3	0	0	0	3482.92	2	2020.01.10.xlsm	2020.01.10.sda	G19
or71a	MIO71aP+DOGGB	A9	0	10	xc+0.1%DMSO	27	0		0		3	0	0	0		3	2020.01.10.xlsm	2020.01.10.sda	H19
or71a	MIO71aP+DOGGB	A9	0	100	xc+0.1%DMSO	27	0.370035	0.321757	0.0927689	977.947	3	0.370035	0.321757	0.0927689	977.947	3	2020.01.10.xlsm	2020.01.10.sda	I19
or71a	MIO71aP+DOGGB	A9	0	10	xc+0.1%DMSO	27	0		0		3	0	0	0		3	2020.01.10.xlsm	2020.01.10.sda	J19
or71a	MIO71aP+DOGGB	A9	0	100	xc+0.1%DMSO	27	0		0		3	0	0	0		3	2020.01.10.xlsm	2020.01.10.sda	K19
or71a	MIO71aP+DOGGB	A9		0	xc+0.1%DMSO	27					0					0	2020.01.10.xlsm	2020.01.10.sda	L19
or71a	MIO71aP+DOGGB	A9		0	xc+0.1%DMSO	27					0					0	2020.01.10.xlsm	2020.01.10.sda	M19
or71a	MIO71aP+DOGGB	A9		0	xc+0.1%DMSO	27					0					0	2020.01.10.xlsm	2020.01.10.sda	N19
or71a	MIO71aP+DOGGB	A9		0	xc+0.1%DMSO	27					0					0	2020.01.10.xlsm	2020.01.10.sda	O19
or71a	MIO71aP+DOGGB	A9		0	xc+0.1%DMSO	27					0					0	2020.01.10.xlsm	2020.01.10.sda	P19
OR85b?	MIO85bDOGGP	B10	VUAA1	50	xc+0.1%DMSO	27	0.414678	0.540662	1	0	3	0.414678	0.540662	1	0	3	2020.01.10.xlsm	2020.01.10.sda	A22
OR85b?	MIO85bDOGGP	B10	1,3-Dimethoxy benzene	100	xc+0.1%DMSO	27	0		0		3	0	0	0		3	2020.01.10.xlsm	2020.01.10.sda	B22
OR85b?	MIO85bDOGGP	B10	1-octen-3-ol	100	xc+0.1%DMSO	27	0		0		3	0	0	0		3	2020.01.10.xlsm	2020.01.10.sda	C22
OR85b?	MIO85bDOGGP	B10	3-octanone	10	xc+0.1%DMSO	27	0.070967	0.122918	0.171138	48.4325	3	0	0	0	48.4325	2	2020.01.10.xlsm	2020.01.10.sda	D22
OR85b?	MIO85bDOGGP	B10	3-octanone	100	xc+0.1%DMSO	27	0		0		3	0	0	0		3	2020.01.10.xlsm	2020.01.10.sda	E22
OR85b?	MIO85bDOGGP	B10	6-methyl-5-hepten-2-one	100	xc+0.1%DMSO	27	0		0		3	0	0	0		3	2020.01.10.xlsm	2020.01.10.sda	F22
OR85b?	MIO85bDOGGP	B10	benzaldehyde	100	xc+0.1%DMSO	27	0		0		3	0	0	0		3	2020.01.10.xlsm	2020.01.10.sda	G22
OR85b?	MIO85bDOGGP	B10	styrene	10	xc+0.1%DMSO	27	0		0		3	0	0	0		3	2020.01.10.xlsm	2020.01.10.sda	H22
OR85b?	MIO85bDOGGP	B10	styrene	100	xc+0.1%DMSO	27	0		0		3	0	0	0		3	2020.01.10.xlsm	2020.01.10.sda	I22
OR85b?	MIO85bDOGGP	B10	3-methylphenol	10	xc+0.1%DMSO	27	0		0		3	0	0	0		3	2020.01.10.xlsm	2020.01.10.sda	J22
OR85b?	MIO85bDOGGP	B10	3-methylphenol	100	xc+0.1%DMSO	27	0		0		3	0	0	0		3	2020.01.10.xlsm	2020.01.10.sda	K22
OR85b?	MIO85bDOGGP	B10		0	xc+0.1%DMSO	27					0					0	2020.01.10.xlsm	2020.01.10.sda	L22
OR85b?	MIO85bDOGGP	B10		0	xc+0.1%DMSO	27					0					0	2020.01.10.xlsm	2020.01.10.sda	M22
OR85b?	MIO85bDOGGP	B10		0	xc+0.1%DMSO	27					0					0	2020.01.10.xlsm	2020.01.10.sda	N22
OR85b?	MIO85bDOGGP	B10		0	xc+0.1%DMSO	27					0					0	2020.01.10.xlsm	2020.01.10.sda	O22
OR85b?	MIO85bDOGGP	B10		0	xc+0.1%DMSO	27					0					0	2020.01.10.xlsm	2020.01.10.sda	P22
OR13a?	MIO13aP + DOGGB	G6	VUAA1	50	xc+0.1%DMSO	27	0		0		3	0	0	0		3	2020.01.24.xlsm	2020.01.24.sda	A1
OR13a?	MIO13aP + DOGGB	G6	0		xc+0.1%DMSO	27	0		0		3	0	0	0		3	2020.01.24.xlsm	2020.01.24.sda	B1
OR13a?	MIO13aP + DOGGB	G6	6-methyl-5-hepten-2-one	100	xc+0.1%DMSO	27	0		0		3	0	0	0		3	2020.01.24.xlsm	2020.01.24.sda	C1
OR13a?	MIO13aP + DOGGB	G6	e3-hexenol	100	xc+0.1%DMSO	27	0		0		3	0	0	0		3	2020.01.24.xlsm	2020.01.24.sda	D1
OR13a?	MIO13aP + DOGGB	G6		100	xc+0.1%DMSO	27					0					0	2020.01.24.xlsm	2020.01.24.sda	E1
OR13a?	MIO13aP + DOGGB	G6		100	xc+0.1%DMSO	27					0					0	2020.01.24.xlsm	2020.01.24.sda	F1
OR13a?	MIO13aP + DOGGB	G6		100	xc+0.1%DMSO	27					0					0	2020.01.24.xlsm	2020.01.24.sda	G1
OR13a?	MIO13aP + DOGGB	G6		100	xc+0.1%DMSO	27					0					0	2020.01.24.xlsm	2020.01.24.sda	H1
OR13a?	MIO13aP + DOGGB	G6		100	xc+0.1%DMSO	27					0					0	2020.01.24.xlsm	2020.01.24.sda	I1
OR13a?	MIO13aP + DOGGB	G6		100	xc+0.1%DMSO	27					0					0	2020.01.24.xlsm	2020.01.24.sda	J1
OR13a?	MIO13aP + DOGGB	G6		100	xc+0.1%DMSO	27					0					0	2020.01.24.xlsm	2020.01.24.sda	K1
OR13a?	MIO13aP + DOGGB	G6		100	xc+0.1%DMSO	27					0					0	2020.01.24.xlsm	2020.01.24.sda	L1
OR13a?	MIO13aP + DOGGB	G6		10	xc+0.1%DMSO	27					0					0	2020.01.24.xlsm	2020.01.24.sda	M1
OR13a?	MIO13aP + DOGGB	G6		100	xc+0.1%DMSO	27					0					0	2020.01.24.xlsm	2020.01.24.sda	N1
OR13a?	MIO13aP + DOGGB	G6		100	xc+0.1%DMSO	27					0					0	2020.01.24.xlsm	2020.01.24.sda	O1
OR13a?	MIO13aP + DOGGB	G6		0	xc+0.1%DMSO	27					0					0	2020.01.24.xlsm	2020.01.24.sda	P1
OR13a?	MIO13aP + DOGGB	G6	VUAA1	50	xc+0.1%DMSO	27	0		0		3	0	0	0		3	2020.01.24.xlsm	2020.01.24.sda	A4
OR13a?	MIO13aP + DOGGB	G6	0		xc+0.1%DMSO	27	0		0		3	0	0	0		3	2020.01.24.xlsm	2020.01.24.sda	B4
OR13a?	MIO13aP + DOGGB	G6	6-methyl-5-hepten-2-one	100	xc+0.1%DMSO	27	0		0		3	0	0	0		3	2020.01.24.xlsm	2020.01.24.sda	C4
OR13a?	MIO13aP + DOGGB	G6	e3-hexenol	100	xc+0.1%DMSO	27	0		0		3	0	0	0		3	2020.01.24.xlsm	2020.01.24.sda	D4
OR13a?	MIO13aP + DOGGB	G6		100	xc+0.1%DMSO	27					0					0	2020.01.24.xlsm	2020.01.24.sda	E4
OR13a?	MIO13aP + DOGGB	G6		100	xc+0.1%DMSO	27					0					0	2020.01.24.xlsm	2020.01.24.sda	F4
OR13a?	MIO13aP + DOGGB	G6		100	xc+0.1%DMSO	27					0					0	2020.01.24.xlsm	2020.01.24.sda	G4
OR13a?	MIO13aP + DOGGB	G6		100	xc+0.1%DMSO	27					0					0	2020.01.24.xlsm	2020.01.24.sda	H4
OR13a?	MIO13aP + DOGGB	G6		100	xc+0.1%DMSO	27					0					0	2020.01.24.xlsm	2020.01.24.sda	I4
OR13a?	MIO13aP + DOGGB	G6		100	xc+0.1%DMSO	27					0					0	2020.01.24.xlsm	2020.01.24.sda	J4
OR13a?	MIO13aP + DOGGB	G6		100	xc+0.1%DMSO	27					0					0	2020.01.24.xlsm	2020.01.24.sda	K4
OR13a?	MIO13aP + DOGGB	G6		100	xc+0.1%DMSO	27					0					0	2020.01.24.xlsm	2020.01.24.sda	L4
OR13a?	MIO13aP + DOGGB	G6		10	xc+0.1%DMSO	27					0					0	2020.01.24.xlsm	2020.01.24.sda	M4
OR13a?	MIO13aP + DOGGB	G6		100	xc+0.1%DMSO	27					0					0	2020.01.24.xlsm	2020.01.24.sda	N4
OR13a?	MIO13aP + DOGGB	G6		100	xc+0.1%DMSO	27					0					0	2020.01.24.xlsm	2020.01.24.sda	O4
OR13a?	MIO13aP + DOGGB	G6		0	xc+0.1%DMSO	27					0					0	2020.01.24.xlsm	2020.01.24.sda	P4
OR47a?	MIO47aDOGGB	C7	VUAA1	50	xc+0.1%DMSO	27	1.28325	0.478929	1	0	3	1.28325	0.478929	1	0	3	2020.01.24.xlsm	2020.01.24.sda	A7
OR47a?	MIO47aDOGGB	C7	0		xc+0.1%DMSO	27	0		0		3	0	0	0		3	2020.01.24.xlsm	2020.01.24.sda	B7
OR47a?	MIO47aDOGGB	C7	6-methyl-5-hepten-2-one	100	xc+0.1%DMSO	27	0		0		3	0	0	0		3	2020.01.24.xlsm	2020.01.24.sda	C7
OR47a?	MIO47aDOGGB	C7	e3-hexenol	100	xc+0.1%DMSO	27	0		0		3	0	0	0		3	2020.01.24.xlsm	2020.01.24.sda	D7
OR47a?	MIO47aDOGGB	C7	1-octen-3-ol	100	xc+0.1%DMSO	27	0		0		3	0	0	0		3	2020.01.24.xlsm	2020.01.24.sda	E7
OR47a?	MIO47aDOGGB	C7	pentyl acetate	100	xc+0.1%DMSO	27	0.0911971	0.157958	0.0710673	1307.12	3	0	0	0	1307.12	2	2020.01.24.xlsm	2020.01.24.sda	F7
OR47a?	MIO47aDOGGB	C7	Z3-hexenol	100	xc+0.1%DMSO	27	0		0		3	0	0	0		3	2020.01.24.xlsm	2020.01.24.sda	G7
OR47a?	MIO47aDOGGB	C7	3-methylphenol	100	xc+0.1%DMSO	27	0		0		3	0	0	0		3	2020.01.24.xlsm	2020.01.24.sda	H7
OR47a?	MIO47aDOGGB	C7	eugenol	100	xc+0.1%DMSO	27	0		0		3	0	0	0		3	2020.01.24.xlsm	2020.01.24.sda	I7
OR47a?	MIO47aDOGGB	C7	3-octanol	100	xc+0.1%DMSO	27	0		0		3	0	0	0		3	2020.01.24.xlsm	2020.01.24.sda	J7
OR47a?	MIO47aDOGGB	C7	2-hexanol	100	xc+0.1%DMSO	27	0		0		3	0	0	0		3	2020.01.24.xlsm	2020.01.24.sda	K7
OR47a?	MIO47aDOGGB	C7	styrene	100	xc+0.1%DMSO	27	0		0		3	0	0	0		3	2020.01.24.xlsm	2020.01.24.sda	L7
OR47a?	MIO47aDOGGB	C7	ethyl benzoate	10	xc+0.1%DMSO	27	0		0		3	0	0	0		3	2020.01.24.xlsm	2020.01.24.sda	M7
OR47a?	MIO47aDOGGB	C7	1,3-Dimethoxy benzene	100	xc+0.1%DMSO	27	0		0		3	0	0	0		3	2020.01.24.xlsm	2020.01.24.sda	N7
OR47a?	MIO47aDOGGB	C7	4-methylphenol	100	xc+0.1%DMSO	27	0		0		3	0	0	0		3	2020.01.24.xlsm	2020.01.24.sda	O7
OR47a?	MIO47aDOGGB	C7	0	0	xc+0.1%DMSO	27	0		0		3	0	0	0		3	2020.01.24.xlsm	2020.01.24.sda	P7
OR49b	MIO49bP + DOGGB	E4	VUAA1	50	xc+0.1%DMSO	27	1.27949	0.928993	1	0	3	1.27949	0.928993	1	0	3	2020.01.24.xlsm	2020.01.24.sda	A10
OR49b	MIO49bP + DOGGB	E4	0		xc+0.1%DMSO	27	0		0		3	0	0	0		3	2020.01.24.xlsm	2020.01.24.sda	B10
OR49b	MIO49bP + DOGGB	E4	6-methyl-5-hepten-2-one	100	xc+0.1%DMSO	27	0		0		3	0	0	0		3	2020.01.24.xlsm	2020.01.24.sda	C10
OR49b	MIO49bP + DOGGB	E4	e3-hexenol	100	xc+0.1%DMSO	27	0		0		3	0	0	0		3	2020.01.24.xlsm	2020.01.24.sda	D10
OR49b	MIO49bP + DOGGB	E4	1-octen-3-ol	100	xc+0.1%DMSO	27	0		0		3	0	0	0		3	2020.01.24.xlsm	2020.01.24.sda	E10
OR49b	MIO49bP + DOGGB	E4	pentyl acetate	100	xc+0.1%DMSO	27	0		0		3	0	0	0		3	2020.01.24.xlsm	2020.01.24.sda	F10
OR49b	MIO49bP + DOGGB	E4	Z3-hexenol	100	xc+0.1%DMSO	27	0		0		3	0	0	0		3	2020.01.24.xlsm	2020.01.24.sda	G10
OR49b	MIO49bP + DOGGB	E4	3-methylphenol	100	xc+0.1%DMSO	27	0.49855	0.0210233	0.389649	156.641	3	0.49855	0.0210233	0.389649	156.641	3	2020.01.24.xlsm	2020.01.24.sda	H10
OR49b	MIO49bP + DOGGB	E4	eugenol	100	xc+0.1%DMSO	27	0		0		3	0	0	0		3	2020.01.24.xlsm	2020.01.24.sda	I10
OR49b	MIO49bP + DOGGB	E4	3-octanol	100	xc+0.1%DMSO	27	0		0		3	0	0	0		3	2020.01.24.xlsm	2020.01.24.sda	J10
OR49b	MIO49bP + DOGGB	E4	2-hexanol	100	xc+0.1%DMSO	27	0		0		3	0	0	0		3	2020.01.24.xlsm	2020.01.24.sda	K10
OR49b	MIO49bP + DOGGB	E4	styrene	100	xc+0.1%DMSO	27	0.962993	0.0768249	0.75264	32.8657	3	0.962993	0.0768249	0.75264	32.8657	3	2020.01.24.xlsm	2020.01.24.sda	L10
OR49b	MIO49bP + DOGGB	E4	ethyl benzoate	10	xc+0.1%DMSO	27	0		0		3	0	0	0		3	2020.01.24.xlsm	2020.01.24.sda	M10
OR49b	MIO49bP + DOGGB	E4	1,3-Dimethoxy benzene	100	xc+0.1%DMSO	27	0		0		3	0	0	0		3	2020.01.24.xlsm	2020.01.24.sda	N10
OR49b	MIO49bP + DOGGB	E4	4-methylphenol	100	xc+0.1%DMSO	27	0.463332	0.0544906	0.362124	176.149	3	0.463332	0.0544906	0.362124	176.149	3	2020.01.24.xlsm	2020.01.24.sda	O10
OR49b	MIO49bP + DOGGB	E4	0	0	xc+0.1%DMSO	27	0		0		3	0	0	0		3	2020.01.24.xlsm	2020.01.24.sda	P10
OR85a?	MIO85bDOGGP	B10	VUAA1	50	xc+0.1%DMSO	27	0.503894	0.627943	1	0	3	0.503894	0.627943	1	0	3	2020.01.24.xlsm	2020.01.24.sda	A13
OR85a?	MIO85bDOGGP	B10	0		xc+0.1%DMSO	27	0		0		3	0	0	0		3	2020.01.24.xlsm	2020.01.24.sda	B13
OR85a?	MIO85bDOGGP	B10	6-methyl-5-hepten-2-one	100	xc+0.1%DMSO	27	0.0778348	0.134814	0.154467	547.389	3	0	0	0	547.389	2	2020.01.24.xlsm	2020.01.24.sda	C13
OR85a?	MIO85bDOGGP	B10	e3-hexenol	100	xc+0.1%DMSO	27	0		0		3	0	0	0		3	2020.01.24.xlsm	2020.01.24.sda	D13
OR85a?	MIO85bDOGGP	B10	1-octen-3-ol	100	xc+0.1%DMSO	27	0		0		3	0	0	0		3	2020.01.24.xlsm	2020.01.24.sda	E13
OR85a?	MIO85bDOGGP	B10	pentyl acetate	100	xc+0.1%DMSO	27	0		0		3	0	0	0		3	2020.01.24.xlsm	2020.01.24.sda	F13
OR85a?	MIO85bDOGGP	B10	Z3-hexenol	100	xc+0.1%DMSO	27	0		0		3	0	0	0		3	2020.01.24.xlsm	2020.01.24.sda	G13
OR85a?	MIO85bDOGGP	B10	3-methylphenol	100	xc+0.1%DMSO	27	0		0		3	0	0	0		3	2020.01.24.xlsm	2020.01.24.sda	H13
OR85a?	MIO85bDOGGP	B10	eugenol	100	xc+0.1%DMSO	27	0		0		3	0	0	0		3	2020.01.24.xlsm	2020.01.24.sda	I13
OR85a?	MIO85bDOGGP	B10	3-octanol	100	xc+0.1%DMSO	27	0		0		3	0	0	0		3	2020.01.24.xlsm	2020.01.24.sda	J13
OR85a?	MIO85bDOGGP	B10	2-hexanol	100	xc+0.1%DMSO	27	0		0		3	0	0	0		3	2020.01.24.xlsm	2020.01.24.sda	K13
OR85a?	MIO85bDOGGP	B10	styrene	100	xc+0.1%DMSO	27	0		0		3	0	0	0		3	2020.01.24.xlsm	2020.01.24.sda	L13
OR85a?	MIO85bDOGGP	B10	ethyl benzoate	10	xc+0.1%DMSO	27	0		0		3	0	0	0		3	2020.01.24.xlsm	2020.01.24.sda	M13
OR85a?	MIO85bDOGGP	B10	1,3-Dimethoxy benzene	100	xc+0.1%DMSO	27	0		0		3	0	0	0		3	2020.01.24.xlsm	2020.01.24.sda	N13
OR85a?	MIO85bDOGGP	B10	4-methylphenol	100	xc+0.1%DMSO	27	0		0		3	0	0	0		3	2020.01.24.xlsm	2020.01.24.sda	O13
OR85a?	MIO85bDOGGP	B10	0	0	xc+0.1%DMSO	27	0		0		3	0	0	0		3	2020.01.24.xlsm	2020.01.24.sda	P13
OR71a	MIO71aP+DOGGB	A9	VUAA1	50	xc+0.1%DMSO	27	1.31321	0.897948	1	0	3	1.31321	0.897948	1	0	3	2020.01.24.xlsm	2020.01.24.sda	A16
OR71a	MIO71aP+DOGGB	A9	0		xc+0.1%DMSO	27	0		0		3	0	0	0		3	2020.01.24.xlsm	2020.01.24.sda	B16
OR71a	MIO71aP+DOGGB	A9	6-methyl-5-hepten-2-one	100	xc+0.1%DMSO	27	0.479185	0.149253	0.364896	174.05	3	0.479185	0.149253	0.364896	174.05	3	2020.01.24.xlsm	2020.01.24.sda	C16
OR71a	MIO71aP+DOGGB	A9	e3-hexenol	100	xc+0.1%DMSO	27	0		0		3	0	0	0		3	2020.01.24.xlsm	2020.01.24.sda	D16
OR71a	MIO71aP+DOGGB	A9	1-octen-3-ol	100	xc+0.1%DMSO	27	0		0		3	0	0	0		3	2020.01.24.xlsm	2020.01.24.sda	E16
OR71a	MIO71aP+DOGGB	A9	pentyl acetate	100	xc+0.1%DMSO	27	0		0		3	0	0	0		3	2020.01.24.xlsm	2020.01.24.sda	F16
OR71a	MIO71aP+DOGGB	A9	Z3-hexenol	100	xc+0.1%DMSO	27	0		0		3	0	0	0		3	2020.01.24.xlsm	2020.01.24.sda	G16
OR71a	MIO71aP+DOGGB	A9	3-methylphenol	100	xc+0.1%DMSO	27	0		0		3	0	0	0		3	2020.01.24.xlsm	2020.01.24.sda	H16
OR71a	MIO71aP+DOGGB	A9	eugenol	100	xc+0.1%DMSO	27	0		0		3	0	0	0		3	2020.01.24.xlsm	2020.01.24.sda	I16
OR71a	MIO71aP+DOGGB	A9	3-octanol	100	xc+0.1%DMSO	27	0.0777392	0.134648	0.0591979	1589.25	3	0	0	0	1589.25	2	2020.01.24.xlsm	2020.01.24.sda	J16
OR71a	MIO71aP+DOGGB	A9	2-hexanol	100	xc+0.1%DMSO	27	0		0		3	0	0	0		3	2020.01.24.xlsm	2020.01.24.sda	K16
OR71a	MIO71aP+DOGGB	A9	styrene	100	xc+0.1%DMSO	27	0		0		3	0	0	0		3	2020.01.24.xlsm	2020.01.24.sda	L16
OR71a	MIO71aP+DOGGB	A9	ethyl benzoate	10	xc+0.1%DMSO	27	0		0		3	0	0	0		3	2020.01.24.xlsm	2020.01.24.sda	M16
OR71a	MIO71aP+DOGGB	A9	1,3-Dimethoxy benzene	100	xc+0.1%DMSO	27	0		0		3	0	0	0		3	2020.01.24.xlsm	2020.01.24.sda	N16
OR71a	MIO71aP+DOGGB	A9	4-methylphenol	100	xc+0.1%DMSO	27	0		0		3	0	0	0		3	2020.01.24.xlsm	2020.01.24.sda	O16
OR71a	MIO71aP+DOGGB	A9	0	0	xc+0.1%DMSO	27	0		0		3	0	0	0		3	2020.01.24.xlsm	2020.01.24.sda	P16
OR98a	MIO98aDOGGB	G10	0	0	xc+0.1%DMSO	27	1.3432	0.581325	1	0	3	1.3432	0.581325	1	0	3	2020.01.24.xlsm	2020.01.24.sda	A19
OR98a	MIO98aDOGGB	G10	0	0	xc+0.1%DMSO	27	0		0		3	0	0	0		3	2020.01.24.xlsm	2020.01.24.sda	B19
OR98a	MIO98aDOGGB	G10	0	0	xc+0.1%DMSO	27	0.494249	0.0566115	0.367965	0	3	0.494249	0.0566115	0.367965	0	3	2020.01.24.xlsm	2020.01.24.sda	C19
OR98a	MIO98aDOGGB	G10	0	0	xc+0.1%DMSO	27	0		0		3	0	0	0		3	2020.01.24.xlsm	2020.01.24.sda	D19
OR98a	MIO98aDOGGB	G10	0	0	xc+0.1%DMSO	27	0.0744987	0.129036	0.0554638	0	3	0	0	0	0	2	2020.01.24.xlsm	2020.01.24.sda	E19
OR98a	MIO98aDOGGB	G10	0	0	xc+0.1%DMSO	27	0.156263	0.139059	0.116337	0	3	0.156263	0.139059	0.116337	0	3	2020.01.24.xlsm	2020.01.24.sda	F19
OR98a	MIO98aDOGGB	G10	0	0	xc+0.1%DMSO	27	0		0		3	0	0	0		3	2020.01.24.xlsm	2020.01.24.sda	G19
OR98a	MIO98aDOGGB	G10	0	0	xc+0.1%DMSO	27	0		0		3	0	0	0		3	2020.01.24.xlsm	2020.01.24.sda	H19
OR98a	MIO98aDOGGB	G10		0	xc+0.1%DMSO	27					0					0	2020.01.24.xlsm	2020.01.24.sda	I19
OR98a	MIO98aDOGGB	G10		0	xc+0.1%DMSO	27					0					0	2020.01.24.xlsm	2020.01.24.sda	J19
OR98a	MIO98aDOGGB	G10		0	xc+0.1%DMSO	27					0					0	2020.01.24.xlsm	2020.01.24.sda	K19
OR98a	MIO98aDOGGB	G10		0	xc+0.1%DMSO	27					0					0	2020.01.24.xlsm	2020.01.24.sda	L19
OR98a	MIO98aDOGGB	G10		0	xc+0.1%DMSO	27					0					0	2020.01.24.xlsm	2020.01.24.sda	M19
OR98a	MIO98aDOGGB	G10		0	xc+0.1%DMSO	27					0					0	2020.01.24.xlsm	2020.01.24.sda	N19
OR98a	MIO98aDOGGB	G10		0	xc+0.1%DMSO	27					0					0	2020.01.24.xlsm	2020.01.24.sda	O19
OR98a	MIO98aDOGGB	G10		0	xc+0.1%DMSO	27					0					0	2020.01.24.xlsm	2020.01.24.sda	P19
OR98a	MIO98aDOGGB	B6	VUAA1	50	xc+0.1%DMSO	27	2.25949	1.78097	1	0	3	2.25949	1.78097	1	0	3	2020.01.24.xlsm	2020.01.24.sda	A22
OR98a	MIO98aDOGGB	B6	0		xc+0.1%DMSO	27	0		0		3	0	0	0		3	2020.01.24.xlsm	2020.01.24.sda	B22
OR98a	MIO98aDOGGB	B6	6-methyl-5-hepten-2-one	100	xc+0.1%DMSO	27	1.67214	0.261109	0.740052	35.1257	3	1.67214	0.261109	0.740052	35.1257	3	2020.01.24.xlsm	2020.01.24.sda	C22
OR98a	MIO98aDOGGB	B6	e3-hexenol	100	xc+0.1%DMSO	27	0.0701461	0.121497	0.0310451	3121.12	3	0	0	0	3121.12	2	2020.01.24.xlsm	2020.01.24.sda	D22
OR98a	MIO98aDOGGB	B6	1-octen-3-ol	100	xc+0.1%DMSO	27	0.0699196	0.121104	0.0309449	3131.55	3	0	0	0	3131.55	2	2020.01.24.xlsm	2020.01.24.sda	E22
OR98a	MIO98aDOGGB	B6	pentyl acetate	100	xc+0.1%DMSO	27	0.362844	0.350253	0.160587	522.717	3	0.362844	0.350253	0.160587	522.717	3	2020.01.24.xlsm	2020.01.24.sda	F22
OR98a	MIO98aDOGGB	B6	Z3-hexenol	100	xc+0.1%DMSO	27	0.165884	0.147785	0.0734168	1262.09	3	0.165884	0.147785	0.0734168	1262.09	3	2020.01.24.xlsm	2020.01.24.sda	G22
OR98a	MIO98aDOGGB	B6	0	0	xc+0.1%DMSO	27	0		0		3	0	0	0		3	2020.01.24.xlsm	2020.01.24.sda	H22
OR98a	MIO98aDOGGB	B6		0	xc+0.1%DMSO	27					0					0	2020.01.24.xlsm	2020.01.24.sda	I22
OR98a	MIO98aDOGGB	B6		0	xc+0.1%DMSO	27					0					0	2020.01.24.xlsm	2020.01.24.sda	J22
OR98a	MIO98aDOGGB	B6		0	xc+0.1%DMSO	27					0					0	2020.01.24.xlsm	2020.01.24.sda	K22
OR98a	MIO98aDOGGB	B6		0	xc+0.1%DMSO	27					0					0	2020.01.24.xlsm	2020.01.24.sda	L22
OR98a	MIO98aDOGGB	B6		0	xc+0.1%DMSO	27					0					0	2020.01.24.xlsm	2020.01.24.sda	M22
OR98a	MIO98aDOGGB	B6		0	xc+0.1%DMSO	27					0					0	2020.01.24.xlsm	2020.01.24.sda	N22
OR98a	MIO98aDOGGB	B6		0	xc+0.1%DMSO	27					0					0	2020.01.24.xlsm	2020.01.24.sda	O22
OR98a	MIO98aDOGGB	B6		0	xc+0.1%DMSO	27					0					0	2020.01.24.xlsm	2020.01.24.sda	P22
0	MIO13aP + DOGGB	E2	VUAA1	50	xc+0.1%DMSO	27	0		0		3	0	0	0		3	2020.02.06.xlsm	2020.02.06.sda	A1
0	MIO13aP + DOGGB	E2	1-octen-3-ol	0.1	xc+0.1%DMSO	27	0		0		3	0	0	0		3	2020.02.06.xlsm	2020.02.06.sda	B1
0	MIO13aP + DOGGB	E2	1-octen-3-ol	0.3	xc+0.1%DMSO	27	0		0		3	0	0	0		3	2020.02.06.xlsm	2020.02.06.sda	C1
0	MIO13aP + DOGGB	E2	1-octen-3-ol	1	xc+0.1%DMSO	27	0		0		3	0	0	0		3	2020.02.06.xlsm	2020.02.06.sda	D1
0	MIO13aP + DOGGB	E2	1-octen-3-ol	3	xc+0.1%DMSO	27	0		0		3	0	0	0		3	2020.02.06.xlsm	2020.02.06.sda	E1
0	MIO13aP + DOGGB	E2	1-octen-3-ol	10	xc+0.1%DMSO	27	0		0		3	0	0	0		3	2020.02.06.xlsm	2020.02.06.sda	F1
0	MIO13aP + DOGGB	E2		100	xc+0.1%DMSO	27					0					0	2020.02.06.xlsm	2020.02.06.sda	G1
0	MIO13aP + DOGGB	E2		100	xc+0.1%DMSO	27					0					0	2020.02.06.xlsm	2020.02.06.sda	H1
0	MIO13aP + DOGGB	E2		100	xc+0.1%DMSO	27					0					0	2020.02.06.xlsm	2020.02.06.sda	I1
0	MIO13aP + DOGGB	E2		0	xc+0.1%DMSO	27					0					0	2020.02.06.xlsm	2020.02.06.sda	J1
0	MIO13aP + DOGGB	E2		0	xc+0.1%DMSO	27					0					0	2020.02.06.xlsm	2020.02.06.sda	K1
0	MIO13aP + DOGGB	E2		0	xc+0.1%DMSO	27					0					0	2020.02.06.xlsm	2020.02.06.sda	L1
0	MIO13aP + DOGGB	E2		0	xc+0.1%DMSO	27					0					0	2020.02.06.xlsm	2020.02.06.sda	M1
0	MIO13aP + DOGGB	E2		0	xc+0.1%DMSO	27					0					0	2020.02.06.xlsm	2020.02.06.sda	N1
0	MIO13aP + DOGGB	E2		0	xc+0.1%DMSO	27					0					0	2020.02.06.xlsm	2020.02.06.sda	O1
0	MIO13aP + DOGGB	E2		0	xc+0.1%DMSO	27					0					0	2020.02.06.xlsm	2020.02.06.sda	P1
0	MIO13aP + DOGGB	C12	VUAA1	50	xc+0.1%DMSO	27	0.393043	0.127093	1	0	3	0.393043	0.127093	1	0	3	2020.02.06.xlsm	2020.02.06.sda	A4
0	MIO13aP + DOGGB	C12	1-octen-3-ol	0.1	xc+0.1%DMSO	27	0		0		3	0	0	0		3	2020.02.06.xlsm	2020.02.06.sda	B4
0	MIO13aP + DOGGB	C12	1-octen-3-ol	0.3	xc+0.1%DMSO	27	0		0		3	0	0	0		3	2020.02.06.xlsm	2020.02.06.sda	C4
0	MIO13aP + DOGGB	C12	1-octen-3-ol	1	xc+0.1%DMSO	27	0		0		3	0	0	0		3	2020.02.06.xlsm	2020.02.06.sda	D4
0	MIO13aP + DOGGB	C12	1-octen-3-ol	3	xc+0.1%DMSO	27	0		0		3	0	0	0		3	2020.02.06.xlsm	2020.02.06.sda	E4
0	MIO13aP + DOGGB	C12	1-octen-3-ol	10	xc+0.1%DMSO	27	0		0		3	0	0	0		3	2020.02.06.xlsm	2020.02.06.sda	F4
0	MIO13aP + DOGGB	C12		100	xc+0.1%DMSO	27					0					0	2020.02.06.xlsm	2020.02.06.sda	G4
0	MIO13aP + DOGGB	C12		100	xc+0.1%DMSO	27					0					0	2020.02.06.xlsm	2020.02.06.sda	H4
0	MIO13aP + DOGGB	C12		100	xc+0.1%DMSO	27					0					0	2020.02.06.xlsm	2020.02.06.sda	I4
0	MIO13aP + DOGGB	C12		0	xc+0.1%DMSO	27					0					0	2020.02.06.xlsm	2020.02.06.sda	J4
0	MIO13aP + DOGGB	C12		0	xc+0.1%DMSO	27					0					0	2020.02.06.xlsm	2020.02.06.sda	K4
0	MIO13aP + DOGGB	C12		0	xc+0.1%DMSO	27					0					0	2020.02.06.xlsm	2020.02.06.sda	L4
0	MIO13aP + DOGGB	C12		0	xc+0.1%DMSO	27					0					0	2020.02.06.xlsm	2020.02.06.sda	M4
0	MIO13aP + DOGGB	C12		0	xc+0.1%DMSO	27					0					0	2020.02.06.xlsm	2020.02.06.sda	N4
0	MIO13aP + DOGGB	C12		0	xc+0.1%DMSO	27					0					0	2020.02.06.xlsm	2020.02.06.sda	O4
0	MIO13aP + DOGGB	C12		0	xc+0.1%DMSO	27					0					0	2020.02.06.xlsm	2020.02.06.sda	P4
OR13a	MIO13aP + DOGGB	B4	VUAA1	50	xc+0.1%DMSO	27	2.0395	0.213231	1	5.55112e-15	3	2.0395	0.213231	1	5.55112e-15	3	2020.02.06.xlsm	2020.02.06.sda	A7
OR13a	MIO13aP + DOGGB	B4	1-octen-3-ol	0.1	xc+0.1%DMSO	27	0		0		3	0	0	0		3	2020.02.06.xlsm	2020.02.06.sda	B7
OR13a	MIO13aP + DOGGB	B4	1-octen-3-ol	0.3	xc+0.1%DMSO	27	0.800798	0.128603	0.392644	0.464052	3	0.800798	0.128603	0.392644	0.464052	3	2020.02.06.xlsm	2020.02.06.sda	C7
OR13a	MIO13aP + DOGGB	B4	1-octen-3-ol	1	xc+0.1%DMSO	27	0.961607	0.301473	0.471491	1.12093	3	0.961607	0.301473	0.471491	1.12093	3	2020.02.06.xlsm	2020.02.06.sda	D7
OR13a	MIO13aP + DOGGB	B4	1-octen-3-ol	3	xc+0.1%DMSO	27	2.06857	0.19934	1.01425	-0.0421573	3	2.06857	0.19934	1.01425	-0.0421573	3	2020.02.06.xlsm	2020.02.06.sda	E7
OR13a	MIO13aP + DOGGB	B4	1-octen-3-ol	10	xc+0.1%DMSO	27	1.23347	0.271308	0.604792	6.53462	3	1.23347	0.271308	0.604792	6.53462	3	2020.02.06.xlsm	2020.02.06.sda	F7
OR13a	MIO13aP + DOGGB	B4	(-)-trans-caryophyllene	100	xc+0.1%DMSO	27	0		0		3	0	0	0		3	2020.02.06.xlsm	2020.02.06.sda	G7
OR13a	MIO13aP + DOGGB	B4	alpha-pinene	100	xc+0.1%DMSO	27	0.0986097	0.170797	0.0483499	1968.26	3	0	0	0	1968.26	2	2020.02.06.xlsm	2020.02.06.sda	H7
OR13a	MIO13aP + DOGGB	B4	(+)-longifolene	100	xc+0.1%DMSO	27	0		0		3	0	0	0		3	2020.02.06.xlsm	2020.02.06.sda	I7
OR13a	MIO13aP + DOGGB	B4		0	xc+0.1%DMSO	27					0					0	2020.02.06.xlsm	2020.02.06.sda	J7
OR13a	MIO13aP + DOGGB	B4		0	xc+0.1%DMSO	27					0					0	2020.02.06.xlsm	2020.02.06.sda	K7
OR13a	MIO13aP + DOGGB	B4		0	xc+0.1%DMSO	27					0					0	2020.02.06.xlsm	2020.02.06.sda	L7
OR13a	MIO13aP + DOGGB	B4	6-methyl-5-hepten-2-one	100	xc+0.1%DMSO	27	0.0688687	0.119284	0.0337674	2861.44	3	0	0	0	2861.44	2	2020.02.06.xlsm	2020.02.06.sda	M7
OR13a	MIO13aP + DOGGB	B4	styrene	30	xc+0.1%DMSO	27	0		0		3	0	0	0		3	2020.02.06.xlsm	2020.02.06.sda	N7
OR13a	MIO13aP + DOGGB	B4	methyl salicylate	0.1	xc+0.1%DMSO	27	0		0		3	0	0	0		3	2020.02.06.xlsm	2020.02.06.sda	O7
OR13a	MIO13aP + DOGGB	B4	methyl salicylate	0.3	xc+0.1%DMSO	27	0		0		3	0	0	0		3	2020.02.06.xlsm	2020.02.06.sda	P7
0	MIO13aP + DOGGB	F1	VUAA1	50	xc+0.1%DMSO	27	0.404431	0.149627	1	0	3	0.404431	0.149627	1	0	3	2020.02.06.xlsm	2020.02.06.sda	A10
0	MIO13aP + DOGGB	F1	1-octen-3-ol	0.1	xc+0.1%DMSO	27	0		0		3	0	0	0		3	2020.02.06.xlsm	2020.02.06.sda	B10
0	MIO13aP + DOGGB	F1	1-octen-3-ol	0.3	xc+0.1%DMSO	27	0		0		3	0	0	0		3	2020.02.06.xlsm	2020.02.06.sda	C10
0	MIO13aP + DOGGB	F1	1-octen-3-ol	1	xc+0.1%DMSO	27	0		0		3	0	0	0		3	2020.02.06.xlsm	2020.02.06.sda	D10
0	MIO13aP + DOGGB	F1	1-octen-3-ol	3	xc+0.1%DMSO	27	0		0		3	0	0	0		3	2020.02.06.xlsm	2020.02.06.sda	E10
0	MIO13aP + DOGGB	F1	1-octen-3-ol	10	xc+0.1%DMSO	27	0.529412	0.0353993	1.30903	-2.36076	3	0.529412	0.0353993	1.30903	-2.36076	3	2020.02.06.xlsm	2020.02.06.sda	F10
0	MIO13aP + DOGGB	F1	(-)-trans-caryophyllene	100	xc+0.1%DMSO	27	0		0		3	0	0	0		3	2020.02.06.xlsm	2020.02.06.sda	G10
0	MIO13aP + DOGGB	F1	alpha-pinene	100	xc+0.1%DMSO	27	0		0		3	0	0	0		3	2020.02.06.xlsm	2020.02.06.sda	H10
0	MIO13aP + DOGGB	F1	(+)-longifolene	100	xc+0.1%DMSO	27	0		0		3	0	0	0		3	2020.02.06.xlsm	2020.02.06.sda	I10
0	MIO13aP + DOGGB	F1		0	xc+0.1%DMSO	27					0					0	2020.02.06.xlsm	2020.02.06.sda	J10
0	MIO13aP + DOGGB	F1		0	xc+0.1%DMSO	27					0					0	2020.02.06.xlsm	2020.02.06.sda	K10
0	MIO13aP + DOGGB	F1		0	xc+0.1%DMSO	27					0					0	2020.02.06.xlsm	2020.02.06.sda	L10
0	MIO13aP + DOGGB	F1	6-methyl-5-hepten-2-one	100	xc+0.1%DMSO	27	0		0		3	0	0	0		3	2020.02.06.xlsm	2020.02.06.sda	M10
0	MIO13aP + DOGGB	F1	styrene	30	xc+0.1%DMSO	27	0		0		3	0	0	0		3	2020.02.06.xlsm	2020.02.06.sda	N10
0	MIO13aP + DOGGB	F1	methyl salicylate	0.1	xc+0.1%DMSO	27	0		0		3	0	0	0		3	2020.02.06.xlsm	2020.02.06.sda	O10
0	MIO13aP + DOGGB	F1	methyl salicylate	0.3	xc+0.1%DMSO	27	0		0		3	0	0	0		3	2020.02.06.xlsm	2020.02.06.sda	P10
OR71a	MIO71aP+DOGGB	A9	VUAA1	50	xc+0.1%DMSO	27	1.07935	0.90953	1	0	3	1.07935	0.90953	1	0	3	2020.02.06.xlsm	2020.02.06.sda	A13
OR71a	MIO71aP+DOGGB	A9	1-octen-3-ol	0.1	xc+0.1%DMSO	27	0		0		3	0	0	0		3	2020.02.06.xlsm	2020.02.06.sda	B13
OR71a	MIO71aP+DOGGB	A9	styrene	10	xc+0.1%DMSO	27	0.158692	0.137695	0.147025	58.0158	3	0.158692	0.137695	0.147025	58.0158	3	2020.02.06.xlsm	2020.02.06.sda	C13
OR71a	MIO71aP+DOGGB	A9	methyl salicylate	0.03	xc+0.1%DMSO	27	0.214132	0.188611	0.198389	0.121218	3	0.214132	0.188611	0.198389	0.121218	3	2020.02.06.xlsm	2020.02.06.sda	D13
OR71a	MIO71aP+DOGGB	A9	1-octen-3-ol	3	xc+0.1%DMSO	27	0		0		3	0	0	0		3	2020.02.06.xlsm	2020.02.06.sda	E13
OR71a	MIO71aP+DOGGB	A9	1-octen-3-ol	10	xc+0.1%DMSO	27	0.247081	0.0345318	0.228916	33.6842	3	0.247081	0.0345318	0.228916	33.6842	3	2020.02.06.xlsm	2020.02.06.sda	F13
OR71a	MIO71aP+DOGGB	A9	(-)-trans-caryophyllene	100	xc+0.1%DMSO	27	0		0		3	0	0	0		3	2020.02.06.xlsm	2020.02.06.sda	G13
OR71a	MIO71aP+DOGGB	A9	alpha-pinene	100	xc+0.1%DMSO	27	0		0		3	0	0	0		3	2020.02.06.xlsm	2020.02.06.sda	H13
OR71a	MIO71aP+DOGGB	A9	(+)-longifolene	100	xc+0.1%DMSO	27	0		0		3	0	0	0		3	2020.02.06.xlsm	2020.02.06.sda	I13
OR71a	MIO71aP+DOGGB	A9		0	xc+0.1%DMSO	27					0					0	2020.02.06.xlsm	2020.02.06.sda	J13
OR71a	MIO71aP+DOGGB	A9		0	xc+0.1%DMSO	27					0					0	2020.02.06.xlsm	2020.02.06.sda	K13
OR71a	MIO71aP+DOGGB	A9		0	xc+0.1%DMSO	27					0					0	2020.02.06.xlsm	2020.02.06.sda	L13
OR71a	MIO71aP+DOGGB	A9	6-methyl-5-hepten-2-one	100	xc+0.1%DMSO	27	0.739043	0.0737021	0.684708	46.0477	3	0.739043	0.0737021	0.684708	46.0477	3	2020.02.06.xlsm	2020.02.06.sda	M13
OR71a	MIO71aP+DOGGB	A9	styrene	30	xc+0.1%DMSO	27	0		0		3	0	0	0		3	2020.02.06.xlsm	2020.02.06.sda	N13
OR71a	MIO71aP+DOGGB	A9	methyl salicylate	0.1	xc+0.1%DMSO	27	0		0		3	0	0	0		3	2020.02.06.xlsm	2020.02.06.sda	O13
OR71a	MIO71aP+DOGGB	A9	methyl salicylate	0.3	xc+0.1%DMSO	27	0.0694175	0.120235	0.0643138	4.36463	3	0	0	0	4.36463	2	2020.02.06.xlsm	2020.02.06.sda	P13
OR10a	MIO10ap+DOGGB	G5	VUAA1	50	xc+0.1%DMSO	27	1.3997	0.828093	1	1.66533e-14	3	1.86003	0.316325	1	1.66533e-14	2	2020.02.06.xlsm	2020.02.06.sda	A16
OR10a	MIO10ap+DOGGB	G5	1-octen-3-ol	0.1	xc+0.1%DMSO	27	0		0		3	0	0	0		3	2020.02.06.xlsm	2020.02.06.sda	B16
OR10a	MIO10ap+DOGGB	G5	0	0	xc+0.1%DMSO	27	1.67601	0.299022	1.19741	0	3	1.67601	0.299022	0.901067	0	3	2020.02.06.xlsm	2020.02.06.sda	C16
OR10a	MIO10ap+DOGGB	G5	methyl salicylate	0.03	xc+0.1%DMSO	27	1.15745	0.214053	0.826924	0.00627905	3	1.15745	0.214053	0.622273	0.00627905	3	2020.02.06.xlsm	2020.02.06.sda	D16
OR10a	MIO10ap+DOGGB	G5	1-octen-3-ol	3	xc+0.1%DMSO	27	0		0		3	0	0	0		3	2020.02.06.xlsm	2020.02.06.sda	E16
OR10a	MIO10ap+DOGGB	G5	1-octen-3-ol	10	xc+0.1%DMSO	27	0.256848	0.0237959	0.183501	44.4955	3	0.256848	0.0237959	0.138088	44.4955	3	2020.02.06.xlsm	2020.02.06.sda	F16
OR10a	MIO10ap+DOGGB	G5	(-)-trans-caryophyllene	100	xc+0.1%DMSO	27	0		0		3	0	0	0		3	2020.02.06.xlsm	2020.02.06.sda	G16
OR10a	MIO10ap+DOGGB	G5	alpha-pinene	100	xc+0.1%DMSO	27	0.171304	0.155668	0.122386	717.088	3	0.171304	0.155668	0.0920973	717.088	3	2020.02.06.xlsm	2020.02.06.sda	H16
OR10a	MIO10ap+DOGGB	G5	(+)-longifolene	100	xc+0.1%DMSO	27	0.208012	0.189583	0.148611	572.896	3	0.208012	0.189583	0.111832	572.896	3	2020.02.06.xlsm	2020.02.06.sda	I16
OR10a	MIO10ap+DOGGB	G5		0	xc+0.1%DMSO	27					0					0	2020.02.06.xlsm	2020.02.06.sda	J16
OR10a	MIO10ap+DOGGB	G5		0	xc+0.1%DMSO	27					0					0	2020.02.06.xlsm	2020.02.06.sda	K16
OR10a	MIO10ap+DOGGB	G5		0	xc+0.1%DMSO	27					0					0	2020.02.06.xlsm	2020.02.06.sda	L16
OR10a	MIO10ap+DOGGB	G5	6-methyl-5-hepten-2-one	100	xc+0.1%DMSO	27	0.0727755	0.126051	0.0519935	1823.32	3	0	0	0	1823.32	2	2020.02.06.xlsm	2020.02.06.sda	M16
OR10a	MIO10ap+DOGGB	G5	styrene	30	xc+0.1%DMSO	27	1.55696	0.267948	1.11235	-3.03014	3	1.55696	0.267948	0.837063	-3.03014	3	2020.02.06.xlsm	2020.02.06.sda	N16
OR10a	MIO10ap+DOGGB	G5	methyl salicylate	0.1	xc+0.1%DMSO	27	0.454212	0.13492	0.324506	0.208161	3	0.454212	0.13492	0.244196	0.208161	3	2020.02.06.xlsm	2020.02.06.sda	O16
OR10a	MIO10ap+DOGGB	G5	methyl salicylate	0.3	xc+0.1%DMSO	27	1.43071	0.234174	1.02215	-0.00650089	3	1.43071	0.234174	0.769184	-0.00650089	3	2020.02.06.xlsm	2020.02.06.sda	P16
OR49b	MIO49bp+DOGGB	E4	VUAA1	50	xc+0.1%DMSO	27	1.77596	0.0589092	1	0	3	1.77596	0.0589092	1	0	3	2020.02.06.xlsm	2020.02.06.sda	A19
OR49b	MIO49bp+DOGGB	E4	1-octen-3-ol	0.1	xc+0.1%DMSO	27	0		0		3	0	0	0		3	2020.02.06.xlsm	2020.02.06.sda	B19
OR49b	MIO49bp+DOGGB	E4	styrene	10	xc+0.1%DMSO	27	1.30487	0.133622	0.73474	3.61026	3	1.30487	0.133622	0.73474	3.61026	3	2020.02.06.xlsm	2020.02.06.sda	C19
OR49b	MIO49bp+DOGGB	E4	methyl salicylate	0.03	xc+0.1%DMSO	27	0.262846	0.0294734	0.148002	0.1727	3	0.262846	0.0294734	0.148002	0.1727	3	2020.02.06.xlsm	2020.02.06.sda	D19
OR49b	MIO49bp+DOGGB	E4	1-octen-3-ol	3	xc+0.1%DMSO	27	0		0		3	0	0	0		3	2020.02.06.xlsm	2020.02.06.sda	E19
OR49b	MIO49bp+DOGGB	E4	1-octen-3-ol	10	xc+0.1%DMSO	27	0		0		3	0	0	0		3	2020.02.06.xlsm	2020.02.06.sda	F19
OR49b	MIO49bp+DOGGB	E4	(-)-trans-caryophyllene	100	xc+0.1%DMSO	27	0		0		3	0	0	0		3	2020.02.06.xlsm	2020.02.06.sda	G19
OR49b	MIO49bp+DOGGB	E4	alpha-pinene	100	xc+0.1%DMSO	27	0		0		3	0	0	0		3	2020.02.06.xlsm	2020.02.06.sda	H19
OR49b	MIO49bp+DOGGB	E4	(+)-longifolene	100	xc+0.1%DMSO	27	0		0		3	0	0	0		3	2020.02.06.xlsm	2020.02.06.sda	I19
OR49b	MIO49bp+DOGGB	E4		0	xc+0.1%DMSO	27					0					0	2020.02.06.xlsm	2020.02.06.sda	J19
OR49b	MIO49bp+DOGGB	E4		0	xc+0.1%DMSO	27					0					0	2020.02.06.xlsm	2020.02.06.sda	K19
OR49b	MIO49bp+DOGGB	E4		0	xc+0.1%DMSO	27					0					0	2020.02.06.xlsm	2020.02.06.sda	L19
OR49b	MIO49bp+DOGGB	E4	6-methyl-5-hepten-2-one	100	xc+0.1%DMSO	27	0		0		3	0	0	0		3	2020.02.06.xlsm	2020.02.06.sda	M19
OR49b	MIO49bp+DOGGB	E4	styrene	30	xc+0.1%DMSO	27	1.10057	0.220153	0.619703	18.4103	3	1.10057	0.220153	0.619703	18.4103	3	2020.02.06.xlsm	2020.02.06.sda	N19
OR49b	MIO49bp+DOGGB	E4	methyl salicylate	0.1	xc+0.1%DMSO	27	0		0		3	0	0	0		3	2020.02.06.xlsm	2020.02.06.sda	O19
OR49b	MIO49bp+DOGGB	E4	methyl salicylate	0.3	xc+0.1%DMSO	27	0.27448	0.0382347	0.154553	1.64108	3	0.27448	0.0382347	0.154553	1.64108	3	2020.02.06.xlsm	2020.02.06.sda	P19
0	0	0		0	xc+0.1%DMSO	27					0					0	2020.02.06.xlsm	2020.02.06.sda	A22
0	0	0		0	xc+0.1%DMSO	27					0					0	2020.02.06.xlsm	2020.02.06.sda	B22
0	0	0		0	xc+0.1%DMSO	27					0					0	2020.02.06.xlsm	2020.02.06.sda	C22
0	0	0		0	xc+0.1%DMSO	27					0					0	2020.02.06.xlsm	2020.02.06.sda	D22
0	0	0	0	0	xc+0.1%DMSO	27	0		0		3	0	0	0		3	2020.02.06.xlsm	2020.02.06.sda	E22
0	0	0	0	0	xc+0.1%DMSO	27	0		0		3	0	0	0		3	2020.02.06.xlsm	2020.02.06.sda	F22
0	0	0		0	xc+0.1%DMSO	27					0					0	2020.02.06.xlsm	2020.02.06.sda	G22
0	0	0		0	xc+0.1%DMSO	27					0					0	2020.02.06.xlsm	2020.02.06.sda	H22
0	0	0		0	xc+0.1%DMSO	27					0					0	2020.02.06.xlsm	2020.02.06.sda	I22
0	0	0		0	xc+0.1%DMSO	27					0					0	2020.02.06.xlsm	2020.02.06.sda	J22
0	0	0		0	xc+0.1%DMSO	27					0					0	2020.02.06.xlsm	2020.02.06.sda	K22
0	0	0		0	xc+0.1%DMSO	27					0					0	2020.02.06.xlsm	2020.02.06.sda	L22
0	0	0		0	xc+0.1%DMSO	27					0					0	2020.02.06.xlsm	2020.02.06.sda	M22
0	0	0		0	xc+0.1%DMSO	27					0					0	2020.02.06.xlsm	2020.02.06.sda	N22
0	0	0		0	xc+0.1%DMSO	27					0					0	2020.02.06.xlsm	2020.02.06.sda	O22
0	0	0		0	xc+0.1%DMSO	27					0					0	2020.02.06.xlsm	2020.02.06.sda	P22
OR10a	MIO10aP + DOGGB	G5	VUAA1	50	xc+0.1%DMSO	27	0.978998	0.124001	1	5.55112e-15	3	0.978998	0.124001	1	5.55112e-15	3	2020.02.10.xlsm	2020.02.10.sda	A1
OR10a	MIO10aP + DOGGB	G5	alpha-pinene	100	xc+0.1%DMSO	27	0		0		3	0	0	0		3	2020.02.10.xlsm	2020.02.10.sda	B1
OR10a	MIO10aP + DOGGB	G5	limonene	100	xc+0.1%DMSO	27	0		0		3	0	0	0		3	2020.02.10.xlsm	2020.02.10.sda	C1
OR10a	MIO10aP + DOGGB	G5	benzaldehyde	100	xc+0.1%DMSO	27	0.567212	0.199167	0.57938	72.5983	3	0.567212	0.199167	0.57938	72.5983	3	2020.02.10.xlsm	2020.02.10.sda	D1
OR10a	MIO10aP + DOGGB	G5	1,3-dimethoxy benzene	100	xc+0.1%DMSO	27	0.0941575	0.163086	0.0961775	939.744	3	0	0	0	939.744	2	2020.02.10.xlsm	2020.02.10.sda	E1
OR10a	MIO10aP + DOGGB	G5	pentyl acetate	100	xc+0.1%DMSO	27	0.804386	0.260236	0.821642	21.7075	3	0.804386	0.260236	0.821642	21.7075	3	2020.02.10.xlsm	2020.02.10.sda	F1
OR10a	MIO10aP + DOGGB	G5	6-methyl-5-hepten-2-one	100	xc+0.1%DMSO	27	0.220093	0.207991	0.224814	344.811	3	0.220093	0.207991	0.224814	344.811	3	2020.02.10.xlsm	2020.02.10.sda	G1
OR10a	MIO10aP + DOGGB	G5	styrene	30	xc+0.1%DMSO	27	0.233851	0.202997	0.238868	95.5925	3	0.233851	0.202997	0.238868	95.5925	3	2020.02.10.xlsm	2020.02.10.sda	H1
OR10a	MIO10aP + DOGGB	G5	styrene	100	xc+0.1%DMSO	27	0.354656	0.0428264	0.362265	176.041	3	0.354656	0.0428264	0.362265	176.041	3	2020.02.10.xlsm	2020.02.10.sda	I1
OR10a	MIO10aP + DOGGB	G5	methyl salicylate	0.3	xc+0.1%DMSO	27	0.977426	0.371664	0.998395	0.000482243	3	0.977426	0.371664	0.998395	0.000482243	3	2020.02.10.xlsm	2020.02.10.sda	J1
OR10a	MIO10aP + DOGGB	G5	methyl salicylate	100	xc+0.1%DMSO	27	1.35454	0.208806	1.3836	-27.7247	3	1.35454	0.208806	1.3836	-27.7247	3	2020.02.10.xlsm	2020.02.10.sda	K1
OR10a	MIO10aP + DOGGB	G5	1-octen-3-ol	3	xc+0.1%DMSO	27	0.154441	0.134252	0.157755	16.0169	3	0.154441	0.134252	0.157755	16.0169	3	2020.02.10.xlsm	2020.02.10.sda	L1
OR10a	MIO10aP + DOGGB	G5	1-octen-3-ol	100	xc+0.1%DMSO	27	0		0		3	0	0	0		3	2020.02.10.xlsm	2020.02.10.sda	M1
OR10a	MIO10aP + DOGGB	G5		0	xc+0.1%DMSO	27					0					0	2020.02.10.xlsm	2020.02.10.sda	N1
OR10a	MIO10aP + DOGGB	G5		0	xc+0.1%DMSO	27					0					0	2020.02.10.xlsm	2020.02.10.sda	O1
OR10a	MIO10aP + DOGGB	G5		0	xc+0.1%DMSO	27					0					0	2020.02.10.xlsm	2020.02.10.sda	P1
OR13a?	MIO13aP + DOGGB	B4	0	0	xc+0.1%DMSO	27	0		0		3	0	0	0		3	2020.02.10.xlsm	2020.02.10.sda	A4
OR13a?	MIO13aP + DOGGB	B4	alpha-pinene	100	xc+0.1%DMSO	27	0		0		3	0	0	0		3	2020.02.10.xlsm	2020.02.10.sda	B4
OR13a?	MIO13aP + DOGGB	B4	limonene	100	xc+0.1%DMSO	27	0		0		3	0	0	0		3	2020.02.10.xlsm	2020.02.10.sda	C4
OR13a?	MIO13aP + DOGGB	B4	benzaldehyde	100	xc+0.1%DMSO	27	0		0		3	0	0	0		3	2020.02.10.xlsm	2020.02.10.sda	D4
OR13a?	MIO13aP + DOGGB	B4	1,3-dimethoxy benzene	100	xc+0.1%DMSO	27	0		0		3	0	0	0		3	2020.02.10.xlsm	2020.02.10.sda	E4
OR13a?	MIO13aP + DOGGB	B4	pentyl acetate	100	xc+0.1%DMSO	27	0.131013	0.226921	0		3	0	0	0		2	2020.02.10.xlsm	2020.02.10.sda	F4
OR13a?	MIO13aP + DOGGB	B4	6-methyl-5-hepten-2-one	100	xc+0.1%DMSO	27	0.0949142	0.164396	0		3	0	0	0		2	2020.02.10.xlsm	2020.02.10.sda	G4
OR13a?	MIO13aP + DOGGB	B4	styrene	30	xc+0.1%DMSO	27	0.0754024	0.130601	0		3	0	0	0		2	2020.02.10.xlsm	2020.02.10.sda	H4
OR13a?	MIO13aP + DOGGB	B4	styrene	100	xc+0.1%DMSO	27	0.231834	0.401549	0		3	0	0	0		2	2020.02.10.xlsm	2020.02.10.sda	I4
OR13a?	MIO13aP + DOGGB	B4	methyl salicylate	0.3	xc+0.1%DMSO	27	0.236039	0.408831	0		3	0	0	0		2	2020.02.10.xlsm	2020.02.10.sda	J4
OR13a?	MIO13aP + DOGGB	B4	methyl salicylate	100	xc+0.1%DMSO	27	0		0		3	0	0	0		3	2020.02.10.xlsm	2020.02.10.sda	K4
OR13a?	MIO13aP + DOGGB	B4	1-octen-3-ol	3	xc+0.1%DMSO	27	1.41244	1.06146	0		3	1.41244	1.06146	0		3	2020.02.10.xlsm	2020.02.10.sda	L4
OR13a?	MIO13aP + DOGGB	B4	1-octen-3-ol	100	xc+0.1%DMSO	27	0.970365	0.526984	0		3	0.970365	0.526984	0		3	2020.02.10.xlsm	2020.02.10.sda	M4
OR13a?	MIO13aP + DOGGB	B4		0	xc+0.1%DMSO	27					0					0	2020.02.10.xlsm	2020.02.10.sda	N4
OR13a?	MIO13aP + DOGGB	B4		0	xc+0.1%DMSO	27					0					0	2020.02.10.xlsm	2020.02.10.sda	O4
OR13a?	MIO13aP + DOGGB	B4		0	xc+0.1%DMSO	27					0					0	2020.02.10.xlsm	2020.02.10.sda	P4
OR49b	MIO49bP + DOGGB	E4	VUAA1	50	xc+0.1%DMSO	27	1.71649	0.393869	1	0	3	1.71649	0.393869	1	0	3	2020.02.10.xlsm	2020.02.10.sda	A7
OR49b	MIO49bP + DOGGB	E4	alpha-pinene	100	xc+0.1%DMSO	27	0.0678465	0.117514	0.0395264	2429.96	3	0	0	0	2429.96	2	2020.02.10.xlsm	2020.02.10.sda	B7
OR49b	MIO49bP + DOGGB	E4	limonene	100	xc+0.1%DMSO	27	0		0		3	0	0	0		3	2020.02.10.xlsm	2020.02.10.sda	C7
OR49b	MIO49bP + DOGGB	E4	benzaldehyde	100	xc+0.1%DMSO	27	0.581091	0.13288	0.338535	195.39	3	0.581091	0.13288	0.338535	195.39	3	2020.02.10.xlsm	2020.02.10.sda	D7
OR49b	MIO49bP + DOGGB	E4	1,3-dimethoxy benzene	100	xc+0.1%DMSO	27	0		0		3	0	0	0		3	2020.02.10.xlsm	2020.02.10.sda	E7
OR49b	MIO49bP + DOGGB	E4	pentyl acetate	100	xc+0.1%DMSO	27	0.0746716	0.129335	0.0435026	2198.72	3	0	0	0	2198.72	2	2020.02.10.xlsm	2020.02.10.sda	F7
OR49b	MIO49bP + DOGGB	E4	6-methyl-5-hepten-2-one	100	xc+0.1%DMSO	27	0		0		3	0	0	0		3	2020.02.10.xlsm	2020.02.10.sda	G7
OR49b	MIO49bP + DOGGB	E4	styrene	30	xc+0.1%DMSO	27	1.05644	0.121626	0.615467	18.7435	3	1.05644	0.121626	0.615467	18.7435	3	2020.02.10.xlsm	2020.02.10.sda	H7
OR49b	MIO49bP + DOGGB	E4	styrene	100	xc+0.1%DMSO	27	1.04949	0.0599826	0.611418	63.5541	3	1.04949	0.0599826	0.611418	63.5541	3	2020.02.10.xlsm	2020.02.10.sda	I7
OR49b	MIO49bP + DOGGB	E4	methyl salicylate	0.3	xc+0.1%DMSO	27	0.254659	0.0216347	0.148361	1.7221	3	0.254659	0.0216347	0.148361	1.7221	3	2020.02.10.xlsm	2020.02.10.sda	J7
OR49b	MIO49bP + DOGGB	E4	methyl salicylate	100	xc+0.1%DMSO	27	0.147737	0.128197	0.0860696	1061.85	3	0.147737	0.128197	0.0860696	1061.85	3	2020.02.10.xlsm	2020.02.10.sda	K7
OR49b	MIO49bP + DOGGB	E4	1-octen-3-ol	3	xc+0.1%DMSO	27	0.221906	0.000930975	0.129279	20.2055	3	0.221906	0.000930975	0.129279	20.2055	3	2020.02.10.xlsm	2020.02.10.sda	L7
OR49b	MIO49bP + DOGGB	E4	1-octen-3-ol	100	xc+0.1%DMSO	27	0		0		3	0	0	0		3	2020.02.10.xlsm	2020.02.10.sda	M7
OR49b	MIO49bP + DOGGB	E4		0	xc+0.1%DMSO	27					0					0	2020.02.10.xlsm	2020.02.10.sda	N7
OR49b	MIO49bP + DOGGB	E4		0	xc+0.1%DMSO	27					0					0	2020.02.10.xlsm	2020.02.10.sda	O7
OR49b	MIO49bP + DOGGB	E4		0	xc+0.1%DMSO	27					0					0	2020.02.10.xlsm	2020.02.10.sda	P7
Or71a	MIO71aP + DOGGB	A9	VUAA1	50	xc+0.1%DMSO	27	1.33925	1.14051	1	-1.11022e-14	3	1.33925	1.14051	1	-1.11022e-14	3	2020.02.10.xlsm	2020.02.10.sda	A10
Or71a	MIO71aP + DOGGB	A9	alpha-pinene	100	xc+0.1%DMSO	27	0.0839114	0.145339	0.0626555	1496.03	3	0	0	0	1496.03	2	2020.02.10.xlsm	2020.02.10.sda	B10
Or71a	MIO71aP + DOGGB	A9	limonene	100	xc+0.1%DMSO	27	0.073337	0.127023	0.0547598	1726.16	3	0	0	0	1726.16	2	2020.02.10.xlsm	2020.02.10.sda	C10
Or71a	MIO71aP + DOGGB	A9	benzaldehyde	100	xc+0.1%DMSO	27	0		0		3	0	0	0		3	2020.02.10.xlsm	2020.02.10.sda	D10
Or71a	MIO71aP + DOGGB	A9	1,3-dimethoxy benzene	100	xc+0.1%DMSO	27	0.0780975	0.135269	0.0583144	1614.84	3	0	0	0	1614.84	2	2020.02.10.xlsm	2020.02.10.sda	E10
Or71a	MIO71aP + DOGGB	A9	pentyl acetate	100	xc+0.1%DMSO	27	0.46689	0.0772558	0.34862	186.845	3	0.46689	0.0772558	0.34862	186.845	3	2020.02.10.xlsm	2020.02.10.sda	F10
Or71a	MIO71aP + DOGGB	A9	6-methyl-5-hepten-2-one	100	xc+0.1%DMSO	27	0.701287	0.158423	0.523642	90.9703	3	0.701287	0.158423	0.523642	90.9703	3	2020.02.10.xlsm	2020.02.10.sda	G10
Or71a	MIO71aP + DOGGB	A9	styrene	30	xc+0.1%DMSO	27	0.12655	0.219191	0.0944932	287.483	3	0	0	0	287.483	2	2020.02.10.xlsm	2020.02.10.sda	H10
Or71a	MIO71aP + DOGGB	A9	styrene	100	xc+0.1%DMSO	27	0		0		3	0	0	0		3	2020.02.10.xlsm	2020.02.10.sda	I10
Or71a	MIO71aP + DOGGB	A9	methyl salicylate	0.3	xc+0.1%DMSO	27	0.0878325	0.15213	0.0655834	4.27433	3	0	0	0	4.27433	2	2020.02.10.xlsm	2020.02.10.sda	J10
Or71a	MIO71aP + DOGGB	A9	methyl salicylate	100	xc+0.1%DMSO	27	0		0		3	0	0	0		3	2020.02.10.xlsm	2020.02.10.sda	K10
Or71a	MIO71aP + DOGGB	A9	1-octen-3-ol	3	xc+0.1%DMSO	27	0.0880206	0.152456	0.0657239	42.6455	3	0	0	0	42.6455	2	2020.02.10.xlsm	2020.02.10.sda	L10
Or71a	MIO71aP + DOGGB	A9	1-octen-3-ol	100	xc+0.1%DMSO	27	0.280436	0.0631187	0.209398	377.559	3	0.280436	0.0631187	0.209398	377.559	3	2020.02.10.xlsm	2020.02.10.sda	M10
Or71a	MIO71aP + DOGGB	A9		0	xc+0.1%DMSO	27					0					0	2020.02.10.xlsm	2020.02.10.sda	N10
Or71a	MIO71aP + DOGGB	A9		0	xc+0.1%DMSO	27					0					0	2020.02.10.xlsm	2020.02.10.sda	O10
Or71a	MIO71aP + DOGGB	A9		0	xc+0.1%DMSO	27					0					0	2020.02.10.xlsm	2020.02.10.sda	P10
0	0	0		50	xc+0.1%DMSO	27					0					0	2020.02.10.xlsm	2020.02.10.sda	A13
0	0	0		100	xc+0.1%DMSO	27					0					0	2020.02.10.xlsm	2020.02.10.sda	B13
0	0	0		100	xc+0.1%DMSO	27					0					0	2020.02.10.xlsm	2020.02.10.sda	C13
0	0	0		100	xc+0.1%DMSO	27					0					0	2020.02.10.xlsm	2020.02.10.sda	D13
0	0	0		100	xc+0.1%DMSO	27					0					0	2020.02.10.xlsm	2020.02.10.sda	E13
0	0	0		100	xc+0.1%DMSO	27					0					0	2020.02.10.xlsm	2020.02.10.sda	F13
0	0	0		100	xc+0.1%DMSO	27					0					0	2020.02.10.xlsm	2020.02.10.sda	G13
0	0	0		30	xc+0.1%DMSO	27					0					0	2020.02.10.xlsm	2020.02.10.sda	H13
0	0	0		100	xc+0.1%DMSO	27					0					0	2020.02.10.xlsm	2020.02.10.sda	I13
0	0	0		0.3	xc+0.1%DMSO	27					0					0	2020.02.10.xlsm	2020.02.10.sda	J13
0	0	0		100	xc+0.1%DMSO	27					0					0	2020.02.10.xlsm	2020.02.10.sda	K13
0	0	0		3	xc+0.1%DMSO	27					0					0	2020.02.10.xlsm	2020.02.10.sda	L13
0	0	0		100	xc+0.1%DMSO	27					0					0	2020.02.10.xlsm	2020.02.10.sda	M13
0	0	0		0	xc+0.1%DMSO	27					0					0	2020.02.10.xlsm	2020.02.10.sda	N13
0	0	0		0	xc+0.1%DMSO	27					0					0	2020.02.10.xlsm	2020.02.10.sda	O13
0	0	0		0	xc+0.1%DMSO	27					0					0	2020.02.10.xlsm	2020.02.10.sda	P13
0	0	0		50	xc+0.1%DMSO	27					0					0	2020.02.10.xlsm	2020.02.10.sda	A16
0	0	0		100	xc+0.1%DMSO	27					0					0	2020.02.10.xlsm	2020.02.10.sda	B16
0	0	0		100	xc+0.1%DMSO	27					0					0	2020.02.10.xlsm	2020.02.10.sda	C16
0	0	0		100	xc+0.1%DMSO	27					0					0	2020.02.10.xlsm	2020.02.10.sda	D16
0	0	0		100	xc+0.1%DMSO	27					0					0	2020.02.10.xlsm	2020.02.10.sda	E16
0	0	0		100	xc+0.1%DMSO	27					0					0	2020.02.10.xlsm	2020.02.10.sda	F16
0	0	0		100	xc+0.1%DMSO	27					0					0	2020.02.10.xlsm	2020.02.10.sda	G16
0	0	0		30	xc+0.1%DMSO	27					0					0	2020.02.10.xlsm	2020.02.10.sda	H16
0	0	0		100	xc+0.1%DMSO	27					0					0	2020.02.10.xlsm	2020.02.10.sda	I16
0	0	0		0.3	xc+0.1%DMSO	27					0					0	2020.02.10.xlsm	2020.02.10.sda	J16
0	0	0		100	xc+0.1%DMSO	27					0					0	2020.02.10.xlsm	2020.02.10.sda	K16
0	0	0		3	xc+0.1%DMSO	27					0					0	2020.02.10.xlsm	2020.02.10.sda	L16
0	0	0		100	xc+0.1%DMSO	27					0					0	2020.02.10.xlsm	2020.02.10.sda	M16
0	0	0		0	xc+0.1%DMSO	27					0					0	2020.02.10.xlsm	2020.02.10.sda	N16
0	0	0		0	xc+0.1%DMSO	27					0					0	2020.02.10.xlsm	2020.02.10.sda	O16
0	0	0		0	xc+0.1%DMSO	27					0					0	2020.02.10.xlsm	2020.02.10.sda	P16
0	0	0		50	xc+0.1%DMSO	27					0					0	2020.02.10.xlsm	2020.02.10.sda	A19
0	0	0		100	xc+0.1%DMSO	27					0					0	2020.02.10.xlsm	2020.02.10.sda	B19
0	0	0		100	xc+0.1%DMSO	27					0					0	2020.02.10.xlsm	2020.02.10.sda	C19
0	0	0		100	xc+0.1%DMSO	27					0					0	2020.02.10.xlsm	2020.02.10.sda	D19
0	0	0		100	xc+0.1%DMSO	27					0					0	2020.02.10.xlsm	2020.02.10.sda	E19
0	0	0		100	xc+0.1%DMSO	27					0					0	2020.02.10.xlsm	2020.02.10.sda	F19
0	0	0		100	xc+0.1%DMSO	27					0					0	2020.02.10.xlsm	2020.02.10.sda	G19
0	0	0		30	xc+0.1%DMSO	27					0					0	2020.02.10.xlsm	2020.02.10.sda	H19
0	0	0		100	xc+0.1%DMSO	27					0					0	2020.02.10.xlsm	2020.02.10.sda	I19
0	0	0		0.3	xc+0.1%DMSO	27					0					0	2020.02.10.xlsm	2020.02.10.sda	J19
0	0	0		100	xc+0.1%DMSO	27					0					0	2020.02.10.xlsm	2020.02.10.sda	K19
0	0	0		3	xc+0.1%DMSO	27					0					0	2020.02.10.xlsm	2020.02.10.sda	L19
0	0	0		100	xc+0.1%DMSO	27					0					0	2020.02.10.xlsm	2020.02.10.sda	M19
0	0	0		0	xc+0.1%DMSO	27					0					0	2020.02.10.xlsm	2020.02.10.sda	N19
0	0	0		0	xc+0.1%DMSO	27					0					0	2020.02.10.xlsm	2020.02.10.sda	O19
0	0	0		0	xc+0.1%DMSO	27					0					0	2020.02.10.xlsm	2020.02.10.sda	P19
0	0	0		50	xc+0.1%DMSO	27					0					0	2020.02.10.xlsm	2020.02.10.sda	A22
0	0	0		100	xc+0.1%DMSO	27					0					0	2020.02.10.xlsm	2020.02.10.sda	B22
0	0	0		100	xc+0.1%DMSO	27					0					0	2020.02.10.xlsm	2020.02.10.sda	C22
0	0	0		100	xc+0.1%DMSO	27					0					0	2020.02.10.xlsm	2020.02.10.sda	D22
0	0	0		100	xc+0.1%DMSO	27					0					0	2020.02.10.xlsm	2020.02.10.sda	E22
0	0	0		100	xc+0.1%DMSO	27					0					0	2020.02.10.xlsm	2020.02.10.sda	F22
0	0	0		100	xc+0.1%DMSO	27					0					0	2020.02.10.xlsm	2020.02.10.sda	G22
0	0	0		30	xc+0.1%DMSO	27					0					0	2020.02.10.xlsm	2020.02.10.sda	H22
0	0	0		100	xc+0.1%DMSO	27					0					0	2020.02.10.xlsm	2020.02.10.sda	I22
0	0	0		0.3	xc+0.1%DMSO	27					0					0	2020.02.10.xlsm	2020.02.10.sda	J22
0	0	0		100	xc+0.1%DMSO	27					0					0	2020.02.10.xlsm	2020.02.10.sda	K22
0	0	0		3	xc+0.1%DMSO	27					0					0	2020.02.10.xlsm	2020.02.10.sda	L22
0	0	0		100	xc+0.1%DMSO	27					0					0	2020.02.10.xlsm	2020.02.10.sda	M22
0	0	0		0	xc+0.1%DMSO	27					0					0	2020.02.10.xlsm	2020.02.10.sda	N22
0	0	0		0	xc+0.1%DMSO	27					0					0	2020.02.10.xlsm	2020.02.10.sda	O22
0	0	0		0	xc+0.1%DMSO	27					0					0	2020.02.10.xlsm	2020.02.10.sda	P22
OR71a	MIO71ap+DOGGB	A9	VUAA1	50	xc+0.1%DMSO	27	3.40511	0.16435	1	0	3	3.40511	0.16435	1	0	3	2020.03.05.xlsm	2020.03.05.sda	A1
OR71a	MIO71ap+DOGGB	A9	0	0	xc+0.1%DMSO	27	0		0		3	0	0	0		3	2020.03.05.xlsm	2020.03.05.sda	B1
OR71a	MIO71ap+DOGGB	A9	0	0	xc+0.1%DMSO	27	0		0		3	0	0	0		3	2020.03.05.xlsm	2020.03.05.sda	C1
OR71a	MIO71ap+DOGGB	A9	0	0	xc+0.1%DMSO	27	0		0		3	0	0	0		3	2020.03.05.xlsm	2020.03.05.sda	D1
OR71a	MIO71ap+DOGGB	A9	0	0	xc+0.1%DMSO	27	0		0		3	0	0	0		3	2020.03.05.xlsm	2020.03.05.sda	E1
OR71a	MIO71ap+DOGGB	A9	0	0	xc+0.1%DMSO	27	0		0		3	0	0	0		3	2020.03.05.xlsm	2020.03.05.sda	F1
OR71a	MIO71ap+DOGGB	A9	methyl benzoate	100	xc+0.1%DMSO	27	0.164647	0.14387	0.048353	1968.12	3	0.164647	0.14387	0.048353	1968.12	3	2020.03.05.xlsm	2020.03.05.sda	G1
OR71a	MIO71ap+DOGGB	A9	0	0	xc+0.1%DMSO	27	0		0		3	0	0	0		3	2020.03.05.xlsm	2020.03.05.sda	H1
OR71a	MIO71ap+DOGGB	A9	6-methyl-5-hepten-2-one	100	xc+0.1%DMSO	27	0.399736	0.0205758	0.117393	751.84	3	0.399736	0.0205758	0.117393	751.84	3	2020.03.05.xlsm	2020.03.05.sda	I1
OR71a	MIO71ap+DOGGB	A9	0	0	xc+0.1%DMSO	27	0		0		3	0	0	0		3	2020.03.05.xlsm	2020.03.05.sda	J1
OR71a	MIO71ap+DOGGB	A9	1-heptanol	100	xc+0.1%DMSO	27	0.0728782	0.126229	0.0214026	4572.33	3	0	0	0	4572.33	2	2020.03.05.xlsm	2020.03.05.sda	K1
OR71a	MIO71ap+DOGGB	A9	alpha-pinene	100	xc+0.1%DMSO	27	0		0		3	0	0	0		3	2020.03.05.xlsm	2020.03.05.sda	L1
OR71a	MIO71ap+DOGGB	A9	0	0	xc+0.1%DMSO	27	0		0		3	0	0	0		3	2020.03.05.xlsm	2020.03.05.sda	M1
OR71a	MIO71ap+DOGGB	A9		0	xc+0.1%DMSO	27					0					0	2020.03.05.xlsm	2020.03.05.sda	N1
OR71a	MIO71ap+DOGGB	A9		0	xc+0.1%DMSO	27					0					0	2020.03.05.xlsm	2020.03.05.sda	O1
OR71a	MIO71ap+DOGGB	A9		0	xc+0.1%DMSO	27					0					0	2020.03.05.xlsm	2020.03.05.sda	P1
OR85b	MIO85bDOGGp	B10	VUAA1	50	xc+0.1%DMSO	27	2.31787	0.196429	1	-1.11022e-14	3	2.31787	0.196429	1	-1.11022e-14	3	2020.03.05.xlsm	2020.03.05.sda	A4
OR85b	MIO85bDOGGp	B10	(-)-trans-caryophyllene	100	xc+0.1%DMSO	27	0.143085	0.123962	0.0617313	1519.92	3	0.143085	0.123962	0.0617313	1519.92	3	2020.03.05.xlsm	2020.03.05.sda	B4
OR85b	MIO85bDOGGp	B10	(+)-longifolene	100	xc+0.1%DMSO	27	0		0		3	0	0	0		3	2020.03.05.xlsm	2020.03.05.sda	C4
OR85b	MIO85bDOGGp	B10	limonene	100	xc+0.1%DMSO	27	0		0		3	0	0	0		3	2020.03.05.xlsm	2020.03.05.sda	D4
OR85b	MIO85bDOGGp	B10	pentyl acetate	100	xc+0.1%DMSO	27	0.616823	0.0650351	0.266116	275.776	3	0.616823	0.0650351	0.266116	275.776	3	2020.03.05.xlsm	2020.03.05.sda	E4
OR85b	MIO85bDOGGp	B10	3-octanone	100	xc+0.1%DMSO	27	0.646563	0.0678748	0.278947	258.492	3	0.646563	0.0678748	0.278947	258.492	3	2020.03.05.xlsm	2020.03.05.sda	F4
OR85b	MIO85bDOGGp	B10	methyl benzoate	100	xc+0.1%DMSO	27	0		0		3	0	0	0		3	2020.03.05.xlsm	2020.03.05.sda	G4
OR85b	MIO85bDOGGp	B10	styrene	100	xc+0.1%DMSO	27	0		0		3	0	0	0		3	2020.03.05.xlsm	2020.03.05.sda	H4
OR85b	MIO85bDOGGp	B10	6-methyl-5-hepten-2-one	100	xc+0.1%DMSO	27	0.348366	0.0574508	0.150295	565.357	3	0.348366	0.0574508	0.150295	565.357	3	2020.03.05.xlsm	2020.03.05.sda	I4
OR85b	MIO85bDOGGp	B10	0	0	xc+0.1%DMSO	27	0		0		3	0	0	0		3	2020.03.05.xlsm	2020.03.05.sda	J4
OR85b	MIO85bDOGGp	B10	1-heptanol	100	xc+0.1%DMSO	27	0.0729006	0.126268	0.0314515	3079.5	3	0	0	0	3079.5	2	2020.03.05.xlsm	2020.03.05.sda	K4
OR85b	MIO85bDOGGp	B10	alpha-pinene	100	xc+0.1%DMSO	27	0.0685248	0.118688	0.0295636	3282.53	3	0	0	0	3282.53	2	2020.03.05.xlsm	2020.03.05.sda	L4
OR85b	MIO85bDOGGp	B10	0	0	xc+0.1%DMSO	27	0		0		3	0	0	0		3	2020.03.05.xlsm	2020.03.05.sda	M4
OR85b	MIO85bDOGGp	B10		0	xc+0.1%DMSO	27					0					0	2020.03.05.xlsm	2020.03.05.sda	N4
OR85b	MIO85bDOGGp	B10		0	xc+0.1%DMSO	27					0					0	2020.03.05.xlsm	2020.03.05.sda	O4
OR85b	MIO85bDOGGp	B10		0	xc+0.1%DMSO	27					0					0	2020.03.05.xlsm	2020.03.05.sda	P4
OR13a?	MIO13ap+DOGGB	B4	VUAA1	50	xc+0.1%DMSO	27	2.4646	0.112923	1	-1.11022e-14	3	2.4646	0.112923	1	-1.11022e-14	3	2020.03.05.xlsm	2020.03.05.sda	A7
OR13a?	MIO13ap+DOGGB	B4	(-)-trans-caryophyllene	100	xc+0.1%DMSO	27	0		0		3	0	0	0		3	2020.03.05.xlsm	2020.03.05.sda	B7
OR13a?	MIO13ap+DOGGB	B4	(+)-longifolene	100	xc+0.1%DMSO	27	0		0		3	0	0	0		3	2020.03.05.xlsm	2020.03.05.sda	C7
OR13a?	MIO13ap+DOGGB	B4	limonene	100	xc+0.1%DMSO	27	0		0		3	0	0	0		3	2020.03.05.xlsm	2020.03.05.sda	D7
OR13a?	MIO13ap+DOGGB	B4	pentyl acetate	100	xc+0.1%DMSO	27	0.143005	0.123988	0.0580237	1623.43	3	0.143005	0.123988	0.0580237	1623.43	3	2020.03.05.xlsm	2020.03.05.sda	E7
OR13a?	MIO13ap+DOGGB	B4	3-octanone	100	xc+0.1%DMSO	27	0		0		3	0	0	0		3	2020.03.05.xlsm	2020.03.05.sda	F7
OR13a?	MIO13ap+DOGGB	B4	methyl benzoate	100	xc+0.1%DMSO	27	0		0		3	0	0	0		3	2020.03.05.xlsm	2020.03.05.sda	G7
OR13a?	MIO13ap+DOGGB	B4	styrene	100	xc+0.1%DMSO	27	0		0		3	0	0	0		3	2020.03.05.xlsm	2020.03.05.sda	H7
OR13a?	MIO13ap+DOGGB	B4	6-methyl-5-hepten-2-one	100	xc+0.1%DMSO	27	0		0		3	0	0	0		3	2020.03.05.xlsm	2020.03.05.sda	I7
OR13a?	MIO13ap+DOGGB	B4	1-octen-3-ol	100	xc+0.1%DMSO	27	0.325489	0.0309039	0.132066	657.199	3	0.325489	0.0309039	0.132066	657.199	3	2020.03.05.xlsm	2020.03.05.sda	J7
OR13a?	MIO13ap+DOGGB	B4	1-heptanol	100	xc+0.1%DMSO	27	0		0		3	0	0	0		3	2020.03.05.xlsm	2020.03.05.sda	K7
OR13a?	MIO13ap+DOGGB	B4	alpha-pinene	100	xc+0.1%DMSO	27	0		0		3	0	0	0		3	2020.03.05.xlsm	2020.03.05.sda	L7
OR13a?	MIO13ap+DOGGB	B4	0	0	xc+0.1%DMSO	27	0		0		3	0	0	0		3	2020.03.05.xlsm	2020.03.05.sda	M7
OR13a?	MIO13ap+DOGGB	B4	benzaldehyde	100	xc+0.1%DMSO	27	0		0		3	0	0	0		3	2020.03.05.xlsm	2020.03.05.sda	N7
OR13a?	MIO13ap+DOGGB	B4	methyl salicylate	100	xc+0.1%DMSO	27	0		0		3	0	0	0		3	2020.03.05.xlsm	2020.03.05.sda	O7
OR13a?	MIO13ap+DOGGB	B4	1,3-Dimethoxy benzene	100	xc+0.1%DMSO	27	0		0		3	0	0	0		3	2020.03.05.xlsm	2020.03.05.sda	P7
OR98a	MIO98aDOGGB	B6	VUAA1	50	xc+0.1%DMSO	27	3.10897	0.286214	1	0	3	3.10897	0.286214	1	0	3	2020.03.05.xlsm	2020.03.05.sda	A10
OR98a	MIO98aDOGGB	B6	(-)-trans-caryophyllene	100	xc+0.1%DMSO	27	0		0		3	0	0	0		3	2020.03.05.xlsm	2020.03.05.sda	B10
OR98a	MIO98aDOGGB	B6	(+)-longifolene	100	xc+0.1%DMSO	27	0		0		3	0	0	0		3	2020.03.05.xlsm	2020.03.05.sda	C10
OR98a	MIO98aDOGGB	B6	limonene	100	xc+0.1%DMSO	27	0		0		3	0	0	0		3	2020.03.05.xlsm	2020.03.05.sda	D10
OR98a	MIO98aDOGGB	B6	pentyl acetate	100	xc+0.1%DMSO	27	0.452042	0.0923855	0.145399	587.761	3	0.452042	0.0923855	0.145399	587.761	3	2020.03.05.xlsm	2020.03.05.sda	E10
OR98a	MIO98aDOGGB	B6	3-octanone	100	xc+0.1%DMSO	27	0.407903	0.111151	0.131202	662.184	3	0.407903	0.111151	0.131202	662.184	3	2020.03.05.xlsm	2020.03.05.sda	F10
OR98a	MIO98aDOGGB	B6	methyl benzoate	100	xc+0.1%DMSO	27	0.271224	0.0599749	0.0872393	1046.27	3	0.271224	0.0599749	0.0872393	1046.27	3	2020.03.05.xlsm	2020.03.05.sda	G10
OR98a	MIO98aDOGGB	B6	styrene	100	xc+0.1%DMSO	27	0		0		3	0	0	0		3	2020.03.05.xlsm	2020.03.05.sda	H10
OR98a	MIO98aDOGGB	B6	6-methyl-5-hepten-2-one	100	xc+0.1%DMSO	27	0.92339	0.0811814	0.297008	236.691	3	0.92339	0.0811814	0.297008	236.691	3	2020.03.05.xlsm	2020.03.05.sda	I10
OR98a	MIO98aDOGGB	B6	1-octen-3-ol	100	xc+0.1%DMSO	27	0.320382	0.312533	0.103051	870.394	3	0.320382	0.312533	0.103051	870.394	3	2020.03.05.xlsm	2020.03.05.sda	J10
OR98a	MIO98aDOGGB	B6	1-heptanol	100	xc+0.1%DMSO	27	0		0		3	0	0	0		3	2020.03.05.xlsm	2020.03.05.sda	K10
OR98a	MIO98aDOGGB	B6	alpha-pinene	100	xc+0.1%DMSO	27	0		0		3	0	0	0		3	2020.03.05.xlsm	2020.03.05.sda	L10
OR98a	MIO98aDOGGB	B6	0	0	xc+0.1%DMSO	27	0		0		3	0	0	0		3	2020.03.05.xlsm	2020.03.05.sda	M10
OR98a	MIO98aDOGGB	B6	benzaldehyde	100	xc+0.1%DMSO	27	0		0		3	0	0	0		3	2020.03.05.xlsm	2020.03.05.sda	N10
OR98a	MIO98aDOGGB	B6	methyl salicylate	100	xc+0.1%DMSO	27	0		0		3	0	0	0		3	2020.03.05.xlsm	2020.03.05.sda	O10
OR98a	MIO98aDOGGB	B6	1,3-Dimethoxy benzene	100	xc+0.1%DMSO	27	0		0		3	0	0	0		3	2020.03.05.xlsm	2020.03.05.sda	P10
OR13a?	MIO13ap+DOGGB	B4	VUAA1	50	xc+0.1%DMSO	27	1.47472	0.459019	1	0	3	1.47472	0.459019	1	0	3	2020.03.05.xlsm	2020.03.05.sda	A13
OR13a?	MIO13ap+DOGGB	B4	(R)-(+)-limonene	100	xc+0.1%DMSO	27	0		0		3	0	0	0		3	2020.03.05.xlsm	2020.03.05.sda	B13
OR13a?	MIO13ap+DOGGB	B4	(+)-limonene oxide	100	xc+0.1%DMSO	27	0.0727851	0.126067	0.0493552	1926.13	3	0	0	0	1926.13	2	2020.03.05.xlsm	2020.03.05.sda	C13
OR13a?	MIO13ap+DOGGB	B4	1-pentanol	100	xc+0.1%DMSO	27	0		0		3	0	0	0		3	2020.03.05.xlsm	2020.03.05.sda	D13
OR13a?	MIO13ap+DOGGB	B4	2-heptanone	100	xc+0.1%DMSO	27	0		0		3	0	0	0		3	2020.03.05.xlsm	2020.03.05.sda	E13
OR13a?	MIO13ap+DOGGB	B4	4-methylphenol	100	xc+0.1%DMSO	27	0.0720854	0.124856	0.0488807	1945.8	3	0	0	0	1945.8	2	2020.03.05.xlsm	2020.03.05.sda	F13
OR13a?	MIO13ap+DOGGB	B4	1-octen-3-ol	3	xc+0.1%DMSO	27	0.339143	0.0197479	0.229971	10.0451	3	0.339143	0.0197479	0.229971	10.0451	3	2020.03.05.xlsm	2020.03.05.sda	G13
OR13a?	MIO13ap+DOGGB	B4	butyl propanoate	100	xc+0.1%DMSO	27	0		0		3	0	0	0		3	2020.03.05.xlsm	2020.03.05.sda	H13
OR13a?	MIO13ap+DOGGB	B4	e3-hexenol	100	xc+0.1%DMSO	27	0		0		3	0	0	0		3	2020.03.05.xlsm	2020.03.05.sda	I13
OR13a?	MIO13ap+DOGGB	B4	ethyl butyrate	100	xc+0.1%DMSO	27	0		0		3	0	0	0		3	2020.03.05.xlsm	2020.03.05.sda	J13
OR13a?	MIO13ap+DOGGB	B4	ethyl propionate	100	xc+0.1%DMSO	27	0		0		3	0	0	0		3	2020.03.05.xlsm	2020.03.05.sda	K13
OR13a?	MIO13ap+DOGGB	B4	isopentyl acetate	100	xc+0.1%DMSO	27	0		0		3	0	0	0		3	2020.03.05.xlsm	2020.03.05.sda	L13
OR13a?	MIO13ap+DOGGB	B4	phenethyl alcohol	100	xc+0.1%DMSO	27	0		0		3	0	0	0		3	2020.03.05.xlsm	2020.03.05.sda	M13
OR13a?	MIO13ap+DOGGB	B4	Z3-hexenol	100	xc+0.1%DMSO	27	0		0		3	0	0	0		3	2020.03.05.xlsm	2020.03.05.sda	N13
OR13a?	MIO13ap+DOGGB	B4	3-octanol	100	xc+0.1%DMSO	27	0		0		3	0	0	0		3	2020.03.05.xlsm	2020.03.05.sda	O13
OR13a?	MIO13ap+DOGGB	B4	ethyl benzoate	100	xc+0.1%DMSO	27	0		0		3	0	0	0		3	2020.03.05.xlsm	2020.03.05.sda	P13
OR98a	MIO98aDOGGB	B6	VUAA1	50	xc+0.1%DMSO	27	2.85986	0.156454	1	5.55112e-15	3	2.85986	0.156454	1	5.55112e-15	3	2020.03.05.xlsm	2020.03.05.sda	A16
OR98a	MIO98aDOGGB	B6	(R)-(+)-limonene	100	xc+0.1%DMSO	27	0.0909047	0.157452	0.0317864	3046	3	0	0	0	3046	2	2020.03.05.xlsm	2020.03.05.sda	B16
OR98a	MIO98aDOGGB	B6	(+)-limonene oxide	100	xc+0.1%DMSO	27	0		0		3	0	0	0		3	2020.03.05.xlsm	2020.03.05.sda	C16
OR98a	MIO98aDOGGB	B6	1-pentanol	100	xc+0.1%DMSO	27	0.0795384	0.137765	0.027812	3495.57	3	0	0	0	3495.57	2	2020.03.05.xlsm	2020.03.05.sda	D16
OR98a	MIO98aDOGGB	B6	2-heptanone	100	xc+0.1%DMSO	27	0.375138	0.189814	0.131174	662.349	3	0.265565	0.004596	0.0928594	662.349	2	2020.03.05.xlsm	2020.03.05.sda	E16
OR98a	MIO98aDOGGB	B6	4-methylphenol	100	xc+0.1%DMSO	27	0.0751634	0.130187	0.0262822	3704.86	3	0	0	0	3704.86	2	2020.03.05.xlsm	2020.03.05.sda	F16
OR98a	MIO98aDOGGB	B6	1-octen-3-ol	3	xc+0.1%DMSO	27	0		0		3	0	0	0		3	2020.03.05.xlsm	2020.03.05.sda	G16
OR98a	MIO98aDOGGB	B6	butyl propanoate	100	xc+0.1%DMSO	27	0.552831	0.0923664	0.193307	417.312	3	0.552831	0.0923664	0.193307	417.312	3	2020.03.05.xlsm	2020.03.05.sda	H16
OR98a	MIO98aDOGGB	B6	e3-hexenol	100	xc+0.1%DMSO	27	0		0		3	0	0	0		3	2020.03.05.xlsm	2020.03.05.sda	I16
OR98a	MIO98aDOGGB	B6	ethyl butyrate	100	xc+0.1%DMSO	27	0.113597	0.196755	0.039721	2417.56	3	0	0	0	2417.56	2	2020.03.05.xlsm	2020.03.05.sda	J16
OR98a	MIO98aDOGGB	B6	ethyl propionate	100	xc+0.1%DMSO	27	0		0		3	0	0	0		3	2020.03.05.xlsm	2020.03.05.sda	K16
OR98a	MIO98aDOGGB	B6	isopentyl acetate	100	xc+0.1%DMSO	27	1.0608	0.102864	0.370928	169.594	3	1.0608	0.102864	0.370928	169.594	3	2020.03.05.xlsm	2020.03.05.sda	L16
OR98a	MIO98aDOGGB	B6	phenethyl alcohol	100	xc+0.1%DMSO	27	0		0		3	0	0	0		3	2020.03.05.xlsm	2020.03.05.sda	M16
OR98a	MIO98aDOGGB	B6	Z3-hexenol	100	xc+0.1%DMSO	27	0		0		3	0	0	0		3	2020.03.05.xlsm	2020.03.05.sda	N16
OR98a	MIO98aDOGGB	B6	3-octanol	100	xc+0.1%DMSO	27	0.611957	0.185636	0.213981	367.33	3	0.611957	0.185636	0.213981	367.33	3	2020.03.05.xlsm	2020.03.05.sda	O16
OR98a	MIO98aDOGGB	B6	ethyl benzoate	100	xc+0.1%DMSO	27	0.382996	0.116972	0.133921	646.707	3	0.382996	0.116972	0.133921	646.707	3	2020.03.05.xlsm	2020.03.05.sda	P16
0	0	0		0	xc+0.1%DMSO	27					0					0	2020.03.05.xlsm	2020.03.05.sda	A19
0	0	0		0	xc+0.1%DMSO	27					0					0	2020.03.05.xlsm	2020.03.05.sda	B19
0	0	0		0	xc+0.1%DMSO	27					0					0	2020.03.05.xlsm	2020.03.05.sda	C19
0	0	0		0	xc+0.1%DMSO	27					0					0	2020.03.05.xlsm	2020.03.05.sda	D19
0	0	0		0	xc+0.1%DMSO	27					0					0	2020.03.05.xlsm	2020.03.05.sda	E19
0	0	0		0	xc+0.1%DMSO	27					0					0	2020.03.05.xlsm	2020.03.05.sda	F19
0	0	0		0	xc+0.1%DMSO	27					0					0	2020.03.05.xlsm	2020.03.05.sda	G19
0	0	0		0	xc+0.1%DMSO	27					0					0	2020.03.05.xlsm	2020.03.05.sda	H19
0	0	0		0	xc+0.1%DMSO	27					0					0	2020.03.05.xlsm	2020.03.05.sda	I19
0	0	0		0	xc+0.1%DMSO	27					0					0	2020.03.05.xlsm	2020.03.05.sda	J19
0	0	0		0	xc+0.1%DMSO	27					0					0	2020.03.05.xlsm	2020.03.05.sda	K19
0	0	0		0	xc+0.1%DMSO	27					0					0	2020.03.05.xlsm	2020.03.05.sda	L19
0	0	0		0	xc+0.1%DMSO	27					0					0	2020.03.05.xlsm	2020.03.05.sda	M19
0	0	0		0	xc+0.1%DMSO	27					0					0	2020.03.05.xlsm	2020.03.05.sda	N19
0	0	0		0	xc+0.1%DMSO	27					0					0	2020.03.05.xlsm	2020.03.05.sda	O19
0	0	0		0	xc+0.1%DMSO	27					0					0	2020.03.05.xlsm	2020.03.05.sda	P19
0	0	0		0	xc+0.1%DMSO	27					0					0	2020.03.05.xlsm	2020.03.05.sda	A22
0	0	0		0	xc+0.1%DMSO	27					0					0	2020.03.05.xlsm	2020.03.05.sda	B22
0	0	0		0	xc+0.1%DMSO	27					0					0	2020.03.05.xlsm	2020.03.05.sda	C22
0	0	0		0	xc+0.1%DMSO	27					0					0	2020.03.05.xlsm	2020.03.05.sda	D22
0	0	0		0	xc+0.1%DMSO	27					0					0	2020.03.05.xlsm	2020.03.05.sda	E22
0	0	0		0	xc+0.1%DMSO	27					0					0	2020.03.05.xlsm	2020.03.05.sda	F22
0	0	0		0	xc+0.1%DMSO	27					0					0	2020.03.05.xlsm	2020.03.05.sda	G22
0	0	0		0	xc+0.1%DMSO	27					0					0	2020.03.05.xlsm	2020.03.05.sda	H22
0	0	0		0	xc+0.1%DMSO	27					0					0	2020.03.05.xlsm	2020.03.05.sda	I22
0	0	0		0	xc+0.1%DMSO	27					0					0	2020.03.05.xlsm	2020.03.05.sda	J22
0	0	0		0	xc+0.1%DMSO	27					0					0	2020.03.05.xlsm	2020.03.05.sda	K22
0	0	0		0	xc+0.1%DMSO	27					0					0	2020.03.05.xlsm	2020.03.05.sda	L22
0	0	0		0	xc+0.1%DMSO	27					0					0	2020.03.05.xlsm	2020.03.05.sda	M22
0	0	0		0	xc+0.1%DMSO	27					0					0	2020.03.05.xlsm	2020.03.05.sda	N22
0	0	0		0	xc+0.1%DMSO	27					0					0	2020.03.05.xlsm	2020.03.05.sda	O22
0	0	0		0	xc+0.1%DMSO	27					0					0	2020.03.05.xlsm	2020.03.05.sda	P22
OR98a	MIO98aDOGGB	B6	VUAA1	50	xc+0.1%DMSO	27	2.83056	0.142828	1	0	3	2.83056	0.142828	1	0	3	2020.03.13.xlsm	2020.03.13.sda	A1
OR98a	MIO98aDOGGB	B6	1-octen-3-ol	1	xc+0.1%DMSO	27	0.0715142	0.123866	0.0252651	38.5803	3	0	0	0	38.5803	2	2020.03.13.xlsm	2020.03.13.sda	B1
OR98a	MIO98aDOGGB	B6	6-methyl-5-hepten-2-one	1	xc+0.1%DMSO	27	0.237988	0.00291291	0.0840781	10.8937	3	0.237988	0.00291291	0.0840781	10.8937	3	2020.03.13.xlsm	2020.03.13.sda	C1
OR98a	MIO98aDOGGB	B6	methyl salicylate	1	xc+0.1%DMSO	27	0		0		3	0	0	0		3	2020.03.13.xlsm	2020.03.13.sda	D1
OR98a	MIO98aDOGGB	B6	pentyl acetate	1	xc+0.1%DMSO	27	0.0679828	0.11775	0.0240175	40.6364	3	0	0	0	40.6364	2	2020.03.13.xlsm	2020.03.13.sda	E1
OR98a	MIO98aDOGGB	B6	1-heptanol	1	xc+0.1%DMSO	27	0		0		3	0	0	0		3	2020.03.13.xlsm	2020.03.13.sda	F1
OR98a	MIO98aDOGGB	B6	2-hexanol	1	xc+0.1%DMSO	27	0.0794573	0.137624	0.0280713	34.6236	3	0	0	0	34.6236	2	2020.03.13.xlsm	2020.03.13.sda	G1
OR98a	MIO98aDOGGB	B6	styrene	1	xc+0.1%DMSO	27	0		0		3	0	0	0		3	2020.03.13.xlsm	2020.03.13.sda	H1
OR98a	MIO98aDOGGB	B6	2-heptanone	1	xc+0.1%DMSO	27	0		0		3	0	0	0		3	2020.03.13.xlsm	2020.03.13.sda	I1
OR98a	MIO98aDOGGB	B6	ethyl benzoate	1	xc+0.1%DMSO	27	0		0		3	0	0	0		3	2020.03.13.xlsm	2020.03.13.sda	J1
OR98a	MIO98aDOGGB	B6	ethyl benzoate	100	xc+0.1%DMSO	27	0.417527	0.156697	0.147507	577.934	3	0.417527	0.156697	0.147507	577.934	3	2020.03.13.xlsm	2020.03.13.sda	K1
OR98a	MIO98aDOGGB	B6	2-heptanol	100	xc+0.1%DMSO	27	0.285469	0.016198	0.100853	891.545	3	0.285469	0.016198	0.100853	891.545	3	2020.03.13.xlsm	2020.03.13.sda	L1
OR98a	MIO98aDOGGB	B6	alpha-terpineol	100	xc+0.1%DMSO	27	0.114086	0.197604	0.0403053	2381.06	3	0	0	0	2381.06	2	2020.03.13.xlsm	2020.03.13.sda	M1
OR98a	MIO98aDOGGB	B6	butyl acetate	100	xc+0.1%DMSO	27	0		0		3	0	0	0		3	2020.03.13.xlsm	2020.03.13.sda	N1
OR98a	MIO98aDOGGB	B6	propyl acetate	100	xc+0.1%DMSO	27	0		0		3	0	0	0		3	2020.03.13.xlsm	2020.03.13.sda	O1
OR98a	MIO98aDOGGB	B6	3-methylphenol	100	xc+0.1%DMSO	27	0		0		3	0	0	0		3	2020.03.13.xlsm	2020.03.13.sda	P1
OR13a?	MIO13ap+DOGGB	B4	VUAA1	50	xc+0.1%DMSO	27	2.76552	0.184667	1	-1.11022e-14	3	2.76552	0.184667	1	-1.11022e-14	3	2020.03.13.xlsm	2020.03.13.sda	A4
OR13a?	MIO13ap+DOGGB	B4	1-octen-3-ol	1	xc+0.1%DMSO	27	0.0782519	0.135536	0.0282955	34.3413	3	0	0	0	34.3413	2	2020.03.13.xlsm	2020.03.13.sda	B4
OR13a?	MIO13ap+DOGGB	B4	6-methyl-5-hepten-2-one	1	xc+0.1%DMSO	27	0		0		3	0	0	0		3	2020.03.13.xlsm	2020.03.13.sda	C4
OR13a?	MIO13ap+DOGGB	B4	methyl salicylate	1	xc+0.1%DMSO	27	0		0		3	0	0	0		3	2020.03.13.xlsm	2020.03.13.sda	D4
OR13a?	MIO13ap+DOGGB	B4	pentyl acetate	1	xc+0.1%DMSO	27	0		0		3	0	0	0		3	2020.03.13.xlsm	2020.03.13.sda	E4
OR13a?	MIO13ap+DOGGB	B4	1-heptanol	1	xc+0.1%DMSO	27	0		0		3	0	0	0		3	2020.03.13.xlsm	2020.03.13.sda	F4
OR13a?	MIO13ap+DOGGB	B4	2-hexanol	1	xc+0.1%DMSO	27	0.0671516	0.11631	0.0242817	40.1833	3	0	0	0	40.1833	2	2020.03.13.xlsm	2020.03.13.sda	G4
OR13a?	MIO13ap+DOGGB	B4	styrene	1	xc+0.1%DMSO	27	0		0		3	0	0	0		3	2020.03.13.xlsm	2020.03.13.sda	H4
OR13a?	MIO13ap+DOGGB	B4	2-heptanone	1	xc+0.1%DMSO	27	0.0730214	0.126477	0.0264042	36.8728	3	0	0	0	36.8728	2	2020.03.13.xlsm	2020.03.13.sda	I4
OR13a?	MIO13ap+DOGGB	B4	ethyl benzoate	1	xc+0.1%DMSO	27	0.151427	0.133	0.0547553	17.2631	3	0.151427	0.133	0.0547553	17.2631	3	2020.03.13.xlsm	2020.03.13.sda	J4
OR13a?	MIO13ap+DOGGB	B4	ethyl benzoate	100	xc+0.1%DMSO	27	0		0		3	0	0	0		3	2020.03.13.xlsm	2020.03.13.sda	K4
OR13a?	MIO13ap+DOGGB	B4	2-heptanol	100	xc+0.1%DMSO	27	0.464136	0.0176876	0.167829	495.843	3	0.464136	0.0176876	0.167829	495.843	3	2020.03.13.xlsm	2020.03.13.sda	L4
OR13a?	MIO13ap+DOGGB	B4	alpha-terpineol	100	xc+0.1%DMSO	27	0		0		3	0	0	0		3	2020.03.13.xlsm	2020.03.13.sda	M4
OR13a?	MIO13ap+DOGGB	B4	butyl acetate	100	xc+0.1%DMSO	27	0		0		3	0	0	0		3	2020.03.13.xlsm	2020.03.13.sda	N4
OR13a?	MIO13ap+DOGGB	B4	propyl acetate	100	xc+0.1%DMSO	27	0.083728	0.145021	0.0302756	3202.99	3	0	0	0	3202.99	2	2020.03.13.xlsm	2020.03.13.sda	O4
OR13a?	MIO13ap+DOGGB	B4	3-methylphenol	100	xc+0.1%DMSO	27	0		0		3	0	0	0		3	2020.03.13.xlsm	2020.03.13.sda	P4
OR85b	MIO85bDOGGP	B10	VUAA1	50	xc+0.1%DMSO	27	2.45933	0.370866	1	0	3	2.45933	0.370866	1	0	3	2020.03.13.xlsm	2020.03.13.sda	A7
OR85b	MIO85bDOGGP	B10	1-octen-3-ol	1	xc+0.1%DMSO	27	0.0738522	0.127916	0.0300294	32.3007	3	0	0	0	32.3007	2	2020.03.13.xlsm	2020.03.13.sda	B7
OR85b	MIO85bDOGGP	B10	6-methyl-5-hepten-2-one	1	xc+0.1%DMSO	27	0		0		3	0	0	0		3	2020.03.13.xlsm	2020.03.13.sda	C7
OR85b	MIO85bDOGGP	B10	methyl salicylate	1	xc+0.1%DMSO	27	0.0800927	0.138725	0.0325669	29.706	3	0	0	0	29.706	2	2020.03.13.xlsm	2020.03.13.sda	D7
OR85b	MIO85bDOGGP	B10	pentyl acetate	1	xc+0.1%DMSO	27	0		0		3	0	0	0		3	2020.03.13.xlsm	2020.03.13.sda	E7
OR85b	MIO85bDOGGP	B10	1-heptanol	1	xc+0.1%DMSO	27	0.0735469	0.127387	0.0299053	32.4389	3	0	0	0	32.4389	2	2020.03.13.xlsm	2020.03.13.sda	F7
OR85b	MIO85bDOGGP	B10	2-hexanol	1	xc+0.1%DMSO	27	0		0		3	0	0	0		3	2020.03.13.xlsm	2020.03.13.sda	G7
OR85b	MIO85bDOGGP	B10	styrene	1	xc+0.1%DMSO	27	0		0		3	0	0	0		3	2020.03.13.xlsm	2020.03.13.sda	H7
OR85b	MIO85bDOGGP	B10	2-heptanone	1	xc+0.1%DMSO	27	0		0		3	0	0	0		3	2020.03.13.xlsm	2020.03.13.sda	I7
OR85b	MIO85bDOGGP	B10	ethyl benzoate	1	xc+0.1%DMSO	27	0		0		3	0	0	0		3	2020.03.13.xlsm	2020.03.13.sda	J7
OR85b	MIO85bDOGGP	B10	ethyl benzoate	100	xc+0.1%DMSO	27	0		0		3	0	0	0		3	2020.03.13.xlsm	2020.03.13.sda	K7
OR85b	MIO85bDOGGP	B10	2-heptanol	100	xc+0.1%DMSO	27	0.917517	0.0768669	0.373076	168.042	3	0.917517	0.0768669	0.373076	168.042	3	2020.03.13.xlsm	2020.03.13.sda	L7
OR85b	MIO85bDOGGP	B10	alpha-terpineol	100	xc+0.1%DMSO	27	0		0		3	0	0	0		3	2020.03.13.xlsm	2020.03.13.sda	M7
OR85b	MIO85bDOGGP	B10	butyl acetate	100	xc+0.1%DMSO	27	0		0		3	0	0	0		3	2020.03.13.xlsm	2020.03.13.sda	N7
OR85b	MIO85bDOGGP	B10	propyl acetate	100	xc+0.1%DMSO	27	0		0		3	0	0	0		3	2020.03.13.xlsm	2020.03.13.sda	O7
OR85b	MIO85bDOGGP	B10	3-methylphenol	100	xc+0.1%DMSO	27	0		0		3	0	0	0		3	2020.03.13.xlsm	2020.03.13.sda	P7
OR71a	MIO71aP+DOGGB	A9	VUAA1	50	xc+0.1%DMSO	27	2.8016	0.234425	1	5.55112e-15	3	2.8016	0.234425	1	5.55112e-15	3	2020.03.13.xlsm	2020.03.13.sda	A10
OR71a	MIO71aP+DOGGB	A9	1-octen-3-ol	1	xc+0.1%DMSO	27	0.095322	0.165102	0.0340241	28.3909	3	0	0	0	28.3909	2	2020.03.13.xlsm	2020.03.13.sda	B10
OR71a	MIO71aP+DOGGB	A9	6-methyl-5-hepten-2-one	1	xc+0.1%DMSO	27	0.0696348	0.120611	0.0248554	39.2327	3	0	0	0	39.2327	2	2020.03.13.xlsm	2020.03.13.sda	C10
OR71a	MIO71aP+DOGGB	A9	methyl salicylate	1	xc+0.1%DMSO	27	0		0		3	0	0	0		3	2020.03.13.xlsm	2020.03.13.sda	D10
OR71a	MIO71aP+DOGGB	A9	pentyl acetate	1	xc+0.1%DMSO	27	0		0		3	0	0	0		3	2020.03.13.xlsm	2020.03.13.sda	E10
OR71a	MIO71aP+DOGGB	A9	1-heptanol	1	xc+0.1%DMSO	27	0		0		3	0	0	0		3	2020.03.13.xlsm	2020.03.13.sda	F10
OR71a	MIO71aP+DOGGB	A9	2-hexanol	1	xc+0.1%DMSO	27	0		0		3	0	0	0		3	2020.03.13.xlsm	2020.03.13.sda	G10
OR71a	MIO71aP+DOGGB	A9	styrene	1	xc+0.1%DMSO	27	0.151055	0.131148	0.0539174	17.5469	3	0.151055	0.131148	0.0539174	17.5469	3	2020.03.13.xlsm	2020.03.13.sda	H10
OR71a	MIO71aP+DOGGB	A9	2-heptanone	1	xc+0.1%DMSO	27	0.07791	0.134944	0.0278091	34.9594	3	0	0	0	34.9594	2	2020.03.13.xlsm	2020.03.13.sda	I10
OR71a	MIO71aP+DOGGB	A9	ethyl benzoate	1	xc+0.1%DMSO	27	0.0706753	0.122413	0.0252268	38.6404	3	0	0	0	38.6404	2	2020.03.13.xlsm	2020.03.13.sda	J10
OR71a	MIO71aP+DOGGB	A9	ethyl benzoate	100	xc+0.1%DMSO	27	0.233463	0.0263095	0.0833323	1100.02	3	0.233463	0.0263095	0.0833323	1100.02	3	2020.03.13.xlsm	2020.03.13.sda	K10
OR71a	MIO71aP+DOGGB	A9	2-heptanol	100	xc+0.1%DMSO	27	0.436942	0.0947514	0.155962	541.183	3	0.436942	0.0947514	0.155962	541.183	3	2020.03.13.xlsm	2020.03.13.sda	L10
OR71a	MIO71aP+DOGGB	A9	alpha-terpineol	100	xc+0.1%DMSO	27	0		0		3	0	0	0		3	2020.03.13.xlsm	2020.03.13.sda	M10
OR71a	MIO71aP+DOGGB	A9	butyl acetate	100	xc+0.1%DMSO	27	0.147938	0.12919	0.0528049	1793.76	3	0.147938	0.12919	0.0528049	1793.76	3	2020.03.13.xlsm	2020.03.13.sda	N10
OR71a	MIO71aP+DOGGB	A9	propyl acetate	100	xc+0.1%DMSO	27	0		0		3	0	0	0		3	2020.03.13.xlsm	2020.03.13.sda	O10
OR71a	MIO71aP+DOGGB	A9	3-methylphenol	100	xc+0.1%DMSO	27	0.0704067	0.121948	0.0251309	3879.16	3	0	0	0	3879.16	2	2020.03.13.xlsm	2020.03.13.sda	P10
OR98a	MIO98aDOGGB	B6	VUAA1	50	xc+0.1%DMSO	27	2.54789	0.354635	1	0	3	2.54789	0.354635	1	0	3	2020.03.13.xlsm	2020.03.13.sda	A13
OR98a	MIO98aDOGGB	B6	1-octen-3-ol	10	xc+0.1%DMSO	27	0.171681	0.153372	0.0673817	138.408	3	0.171681	0.153372	0.0673817	138.408	3	2020.03.13.xlsm	2020.03.13.sda	B13
OR98a	MIO98aDOGGB	B6	6-methyl-5-hepten-2-one	10	xc+0.1%DMSO	27	0.676935	0.0882881	0.265685	27.6385	3	0.676935	0.0882881	0.265685	27.6385	3	2020.03.13.xlsm	2020.03.13.sda	C13
OR98a	MIO98aDOGGB	B6	methyl salicylate	10	xc+0.1%DMSO	27	0		0		3	0	0	0		3	2020.03.13.xlsm	2020.03.13.sda	D13
OR98a	MIO98aDOGGB	B6	pentyl acetate	10	xc+0.1%DMSO	27	0.227572	0.198442	0.0893181	101.959	3	0.227572	0.198442	0.0893181	101.959	3	2020.03.13.xlsm	2020.03.13.sda	E13
OR98a	MIO98aDOGGB	B6	1-heptanol	10	xc+0.1%DMSO	27	0		0		3	0	0	0		3	2020.03.13.xlsm	2020.03.13.sda	F13
OR98a	MIO98aDOGGB	B6	2-hexanol	10	xc+0.1%DMSO	27	0		0		3	0	0	0		3	2020.03.13.xlsm	2020.03.13.sda	G13
OR98a	MIO98aDOGGB	B6	styrene	10	xc+0.1%DMSO	27	0		0		3	0	0	0		3	2020.03.13.xlsm	2020.03.13.sda	H13
OR98a	MIO98aDOGGB	B6	2-heptanone	10	xc+0.1%DMSO	27	0.170762	0.148979	0.0670209	139.207	3	0.170762	0.148979	0.0670209	139.207	3	2020.03.13.xlsm	2020.03.13.sda	I13
OR98a	MIO98aDOGGB	B6	ethyl benzoate	10	xc+0.1%DMSO	27	0.0968328	0.167719	0.0380051	253.122	3	0	0	0	253.122	2	2020.03.13.xlsm	2020.03.13.sda	J13
OR98a	MIO98aDOGGB	B6		100	xc+0.1%DMSO	27					0					0	2020.03.13.xlsm	2020.03.13.sda	K13
OR98a	MIO98aDOGGB	B6		100	xc+0.1%DMSO	27					0					0	2020.03.13.xlsm	2020.03.13.sda	L13
OR98a	MIO98aDOGGB	B6		100	xc+0.1%DMSO	27					0					0	2020.03.13.xlsm	2020.03.13.sda	M13
OR98a	MIO98aDOGGB	B6		100	xc+0.1%DMSO	27					0					0	2020.03.13.xlsm	2020.03.13.sda	N13
OR98a	MIO98aDOGGB	B6		100	xc+0.1%DMSO	27					0					0	2020.03.13.xlsm	2020.03.13.sda	O13
OR98a	MIO98aDOGGB	B6		100	xc+0.1%DMSO	27					0					0	2020.03.13.xlsm	2020.03.13.sda	P13
OR13a?	MIO13ap+DOGGB	B4	VUAA1	50	xc+0.1%DMSO	27	2.03421	0.625065	1	5.55112e-15	3	2.03421	0.625065	1	5.55112e-15	3	2020.03.13.xlsm	2020.03.13.sda	A16
OR13a?	MIO13ap+DOGGB	B4	1-octen-3-ol	10	xc+0.1%DMSO	27	0.457527	0.0841647	0.224916	34.4611	3	0.457527	0.0841647	0.224916	34.4611	3	2020.03.13.xlsm	2020.03.13.sda	B16
OR13a?	MIO13ap+DOGGB	B4	6-methyl-5-hepten-2-one	10	xc+0.1%DMSO	27	0		0		3	0	0	0		3	2020.03.13.xlsm	2020.03.13.sda	C16
OR13a?	MIO13ap+DOGGB	B4	methyl salicylate	10	xc+0.1%DMSO	27	0		0		3	0	0	0		3	2020.03.13.xlsm	2020.03.13.sda	D16
OR13a?	MIO13ap+DOGGB	B4	pentyl acetate	10	xc+0.1%DMSO	27	0.0737901	0.127808	0.0362745	265.676	3	0	0	0	265.676	2	2020.03.13.xlsm	2020.03.13.sda	E16
OR13a?	MIO13ap+DOGGB	B4	1-heptanol	10	xc+0.1%DMSO	27	0.0670002	0.116048	0.0329367	293.613	3	0	0	0	293.613	2	2020.03.13.xlsm	2020.03.13.sda	F16
OR13a?	MIO13ap+DOGGB	B4	2-hexanol	10	xc+0.1%DMSO	27	0		0		3	0	0	0		3	2020.03.13.xlsm	2020.03.13.sda	G16
OR13a?	MIO13ap+DOGGB	B4	styrene	10	xc+0.1%DMSO	27	0		0		3	0	0	0		3	2020.03.13.xlsm	2020.03.13.sda	H16
OR13a?	MIO13ap+DOGGB	B4	2-heptanone	10	xc+0.1%DMSO	27	0.150551	0.131553	0.0740093	125.118	3	0.150551	0.131553	0.0740093	125.118	3	2020.03.13.xlsm	2020.03.13.sda	I16
OR13a?	MIO13ap+DOGGB	B4	ethyl benzoate	10	xc+0.1%DMSO	27	0		0		3	0	0	0		3	2020.03.13.xlsm	2020.03.13.sda	J16
OR13a?	MIO13ap+DOGGB	B4		100	xc+0.1%DMSO	27					0					0	2020.03.13.xlsm	2020.03.13.sda	K16
OR13a?	MIO13ap+DOGGB	B4		100	xc+0.1%DMSO	27					0					0	2020.03.13.xlsm	2020.03.13.sda	L16
OR13a?	MIO13ap+DOGGB	B4		100	xc+0.1%DMSO	27					0					0	2020.03.13.xlsm	2020.03.13.sda	M16
OR13a?	MIO13ap+DOGGB	B4		100	xc+0.1%DMSO	27					0					0	2020.03.13.xlsm	2020.03.13.sda	N16
OR13a?	MIO13ap+DOGGB	B4		100	xc+0.1%DMSO	27					0					0	2020.03.13.xlsm	2020.03.13.sda	O16
OR13a?	MIO13ap+DOGGB	B4		100	xc+0.1%DMSO	27					0					0	2020.03.13.xlsm	2020.03.13.sda	P16
OR85b	MIO85bDOGGP	B10	VUAA1	50	xc+0.1%DMSO	27	1.85406	0.580041	1	0	3	1.85406	0.580041	1	0	3	2020.03.13.xlsm	2020.03.13.sda	A19
OR85b	MIO85bDOGGP	B10	1-octen-3-ol	10	xc+0.1%DMSO	27	0.166525	0.28843	0.0898166	101.338	3	0	0	0	101.338	2	2020.03.13.xlsm	2020.03.13.sda	B19
OR85b	MIO85bDOGGP	B10	6-methyl-5-hepten-2-one	10	xc+0.1%DMSO	27	0		0		3	0	0	0		3	2020.03.13.xlsm	2020.03.13.sda	C19
OR85b	MIO85bDOGGP	B10	methyl salicylate	10	xc+0.1%DMSO	27	0.0720584	0.124809	0.0388652	247.299	3	0	0	0	247.299	2	2020.03.13.xlsm	2020.03.13.sda	D19
OR85b	MIO85bDOGGP	B10	pentyl acetate	10	xc+0.1%DMSO	27	0		0		3	0	0	0		3	2020.03.13.xlsm	2020.03.13.sda	E19
OR85b	MIO85bDOGGP	B10	1-heptanol	10	xc+0.1%DMSO	27	0		0		3	0	0	0		3	2020.03.13.xlsm	2020.03.13.sda	F19
OR85b	MIO85bDOGGP	B10	2-hexanol	10	xc+0.1%DMSO	27	0		0		3	0	0	0		3	2020.03.13.xlsm	2020.03.13.sda	G19
OR85b	MIO85bDOGGP	B10	styrene	10	xc+0.1%DMSO	27	0.0684642	0.118583	0.0369267	260.807	3	0	0	0	260.807	2	2020.03.13.xlsm	2020.03.13.sda	H19
OR85b	MIO85bDOGGP	B10	2-heptanone	10	xc+0.1%DMSO	27	0.226585	0.0231429	0.12221	71.8263	3	0.226585	0.0231429	0.12221	71.8263	3	2020.03.13.xlsm	2020.03.13.sda	I19
OR85b	MIO85bDOGGP	B10	ethyl benzoate	10	xc+0.1%DMSO	27	0		0		3	0	0	0		3	2020.03.13.xlsm	2020.03.13.sda	J19
OR85b	MIO85bDOGGP	B10		100	xc+0.1%DMSO	27					0					0	2020.03.13.xlsm	2020.03.13.sda	K19
OR85b	MIO85bDOGGP	B10		100	xc+0.1%DMSO	27					0					0	2020.03.13.xlsm	2020.03.13.sda	L19
OR85b	MIO85bDOGGP	B10		100	xc+0.1%DMSO	27					0					0	2020.03.13.xlsm	2020.03.13.sda	M19
OR85b	MIO85bDOGGP	B10		100	xc+0.1%DMSO	27					0					0	2020.03.13.xlsm	2020.03.13.sda	N19
OR85b	MIO85bDOGGP	B10		100	xc+0.1%DMSO	27					0					0	2020.03.13.xlsm	2020.03.13.sda	O19
OR85b	MIO85bDOGGP	B10		100	xc+0.1%DMSO	27					0					0	2020.03.13.xlsm	2020.03.13.sda	P19
OR71a	MIO71aP+DOGGB	A9	VUAA1	50	xc+0.1%DMSO	27	1.47085	0.148375	1	0	3	1.47085	0.148375	1	0	3	2020.03.13.xlsm	2020.03.13.sda	A22
OR71a	MIO71aP+DOGGB	A9	1-octen-3-ol	10	xc+0.1%DMSO	27	0.186402	0.171156	0.126731	68.9074	3	0.186402	0.171156	0.126731	68.9074	3	2020.03.13.xlsm	2020.03.13.sda	B22
OR71a	MIO71aP+DOGGB	A9	6-methyl-5-hepten-2-one	10	xc+0.1%DMSO	27	0.136334	0.236138	0.092691	97.8854	3	0	0	0	97.8854	2	2020.03.13.xlsm	2020.03.13.sda	C22
OR71a	MIO71aP+DOGGB	A9	methyl salicylate	10	xc+0.1%DMSO	27	0		0		3	0	0	0		3	2020.03.13.xlsm	2020.03.13.sda	D22
OR71a	MIO71aP+DOGGB	A9	pentyl acetate	10	xc+0.1%DMSO	27	0.0802064	0.138921	0.0545307	173.383	3	0	0	0	173.383	2	2020.03.13.xlsm	2020.03.13.sda	E22
OR71a	MIO71aP+DOGGB	A9	1-heptanol	10	xc+0.1%DMSO	27	0.0711335	0.123207	0.0483623	196.773	3	0	0	0	196.773	2	2020.03.13.xlsm	2020.03.13.sda	F22
OR71a	MIO71aP+DOGGB	A9	2-hexanol	10	xc+0.1%DMSO	27	0.0688649	0.119278	0.0468199	203.584	3	0	0	0	203.584	2	2020.03.13.xlsm	2020.03.13.sda	G22
OR71a	MIO71aP+DOGGB	A9	styrene	10	xc+0.1%DMSO	27	0.0772802	0.133853	0.0525413	180.326	3	0	0	0	180.326	2	2020.03.13.xlsm	2020.03.13.sda	H22
OR71a	MIO71aP+DOGGB	A9	2-heptanone	10	xc+0.1%DMSO	27	0.254518	0.0249355	0.173042	47.7895	3	0.268913	0.000560358	0.182828	47.7895	2	2020.03.13.xlsm	2020.03.13.sda	I22
OR71a	MIO71aP+DOGGB	A9	ethyl benzoate	10	xc+0.1%DMSO	27	0.362783	0.0635383	0.246649	30.5435	3	0.326099	0.00025554	0.221708	30.5435	2	2020.03.13.xlsm	2020.03.13.sda	J22
OR71a	MIO71aP+DOGGB	A9		100	xc+0.1%DMSO	27					0					0	2020.03.13.xlsm	2020.03.13.sda	K22
OR71a	MIO71aP+DOGGB	A9		100	xc+0.1%DMSO	27					0					0	2020.03.13.xlsm	2020.03.13.sda	L22
OR71a	MIO71aP+DOGGB	A9		100	xc+0.1%DMSO	27					0					0	2020.03.13.xlsm	2020.03.13.sda	M22
OR71a	MIO71aP+DOGGB	A9		100	xc+0.1%DMSO	27					0					0	2020.03.13.xlsm	2020.03.13.sda	N22
OR71a	MIO71aP+DOGGB	A9		100	xc+0.1%DMSO	27					0					0	2020.03.13.xlsm	2020.03.13.sda	O22
OR71a	MIO71aP+DOGGB	A9		100	xc+0.1%DMSO	27					0					0	2020.03.13.xlsm	2020.03.13.sda	P22
0	0	0		0	xc+0.1%DMSO	27					0					0	2020.03.17.xlsm	2020.03.17.sda	A1
0	0	0		0	xc+0.1%DMSO	27					0					0	2020.03.17.xlsm	2020.03.17.sda	B1
0	0	0		0	xc+0.1%DMSO	27					0					0	2020.03.17.xlsm	2020.03.17.sda	C1
0	0	0		0	xc+0.1%DMSO	27					0					0	2020.03.17.xlsm	2020.03.17.sda	D1
0	0	0		0	xc+0.1%DMSO	27					0					0	2020.03.17.xlsm	2020.03.17.sda	E1
0	0	0		0	xc+0.1%DMSO	27					0					0	2020.03.17.xlsm	2020.03.17.sda	F1
0	0	0		0	xc+0.1%DMSO	27					0					0	2020.03.17.xlsm	2020.03.17.sda	G1
0	0	0		0	xc+0.1%DMSO	27					0					0	2020.03.17.xlsm	2020.03.17.sda	H1
0	0	0		0	xc+0.1%DMSO	27					0					0	2020.03.17.xlsm	2020.03.17.sda	I1
0	0	0		0	xc+0.1%DMSO	27					0					0	2020.03.17.xlsm	2020.03.17.sda	J1
0	0	0		0	xc+0.1%DMSO	27					0					0	2020.03.17.xlsm	2020.03.17.sda	K1
0	0	0		0	xc+0.1%DMSO	27					0					0	2020.03.17.xlsm	2020.03.17.sda	L1
0	0	0		0	xc+0.1%DMSO	27					0					0	2020.03.17.xlsm	2020.03.17.sda	M1
0	0	0		0	xc+0.1%DMSO	27					0					0	2020.03.17.xlsm	2020.03.17.sda	N1
0	0	0		0	xc+0.1%DMSO	27					0					0	2020.03.17.xlsm	2020.03.17.sda	O1
0	0	0		0	xc+0.1%DMSO	27					0					0	2020.03.17.xlsm	2020.03.17.sda	P1
0	0	0		0	xc+0.1%DMSO	27					0					0	2020.03.17.xlsm	2020.03.17.sda	A4
0	0	0		0	xc+0.1%DMSO	27					0					0	2020.03.17.xlsm	2020.03.17.sda	B4
0	0	0		0	xc+0.1%DMSO	27					0					0	2020.03.17.xlsm	2020.03.17.sda	C4
0	0	0		0	xc+0.1%DMSO	27					0					0	2020.03.17.xlsm	2020.03.17.sda	D4
0	0	0		0	xc+0.1%DMSO	27					0					0	2020.03.17.xlsm	2020.03.17.sda	E4
0	0	0		0	xc+0.1%DMSO	27					0					0	2020.03.17.xlsm	2020.03.17.sda	F4
0	0	0		0	xc+0.1%DMSO	27					0					0	2020.03.17.xlsm	2020.03.17.sda	G4
0	0	0		0	xc+0.1%DMSO	27					0					0	2020.03.17.xlsm	2020.03.17.sda	H4
0	0	0		0	xc+0.1%DMSO	27					0					0	2020.03.17.xlsm	2020.03.17.sda	I4
0	0	0		0	xc+0.1%DMSO	27					0					0	2020.03.17.xlsm	2020.03.17.sda	J4
0	0	0		0	xc+0.1%DMSO	27					0					0	2020.03.17.xlsm	2020.03.17.sda	K4
0	0	0		0	xc+0.1%DMSO	27					0					0	2020.03.17.xlsm	2020.03.17.sda	L4
0	0	0		0	xc+0.1%DMSO	27					0					0	2020.03.17.xlsm	2020.03.17.sda	M4
0	0	0		0	xc+0.1%DMSO	27					0					0	2020.03.17.xlsm	2020.03.17.sda	N4
0	0	0		0	xc+0.1%DMSO	27					0					0	2020.03.17.xlsm	2020.03.17.sda	O4
0	0	0		0	xc+0.1%DMSO	27					0					0	2020.03.17.xlsm	2020.03.17.sda	P4
OR71a	MIO71aP+DOGGB	A9	VUAA1	50	xc+0.1%DMSO	27	3.00331	0.487378	1	0	2	3.00331	0.487378	1	0	2	2020.03.17.xlsm	2020.03.17.sda	A7
OR71a	MIO71aP+DOGGB	A9	1-hexanol	100	xc+0.1%DMSO	27	0		0		2	0	0	0		2	2020.03.17.xlsm	2020.03.17.sda	B7
OR71a	MIO71aP+DOGGB	A9	1-nonanol	100	xc+0.1%DMSO	27	0		0		2	0	0	0		2	2020.03.17.xlsm	2020.03.17.sda	C7
OR71a	MIO71aP+DOGGB	A9	acetophenone	100	xc+0.1%DMSO	27	0		0		2	0	0	0		2	2020.03.17.xlsm	2020.03.17.sda	D7
OR71a	MIO71aP+DOGGB	A9	benzyl alcohol	100	xc+0.1%DMSO	27	0.108921	0.154037	0.0362669	2657.33	2	0.108921	0.154037	0.0362669	2657.33	2	2020.03.17.xlsm	2020.03.17.sda	E7
OR71a	MIO71aP+DOGGB	A9	hexyl acetate	100	xc+0.1%DMSO	27	0		0		2	0	0	0		2	2020.03.17.xlsm	2020.03.17.sda	F7
OR71a	MIO71aP+DOGGB	A9	nonanal	100	xc+0.1%DMSO	27	0		0		2	0	0	0		2	2020.03.17.xlsm	2020.03.17.sda	G7
OR71a	MIO71aP+DOGGB	A9	ocimene	100	xc+0.1%DMSO	27	0		0		2	0	0	0		2	2020.03.17.xlsm	2020.03.17.sda	H7
OR71a	MIO71aP+DOGGB	A9	decanal	100	xc+0.1%DMSO	27	0		0		2	0	0	0		2	2020.03.17.xlsm	2020.03.17.sda	I7
OR71a	MIO71aP+DOGGB	A9	trans-nerolidol	100	xc+0.1%DMSO	27	0		0		2	0	0	0		2	2020.03.17.xlsm	2020.03.17.sda	J7
OR71a	MIO71aP+DOGGB	A9	undecane	100	xc+0.1%DMSO	27	0.127261	0.179974	0.0423736	2259.96	2	0.127261	0.179974	0.0423736	2259.96	2	2020.03.17.xlsm	2020.03.17.sda	K7
OR71a	MIO71aP+DOGGB	A9	z3-hexenyl acetate	100	xc+0.1%DMSO	27	0		0		2	0	0	0		2	2020.03.17.xlsm	2020.03.17.sda	L7
OR71a	MIO71aP+DOGGB	A9	ethyl-3-hydroxybutirate	100	xc+0.1%DMSO	27	0		0		2	0	0	0		2	2020.03.17.xlsm	2020.03.17.sda	M7
OR71a	MIO71aP+DOGGB	A9	2-undecanone	100	xc+0.1%DMSO	27	0		0		2	0	0	0		2	2020.03.17.xlsm	2020.03.17.sda	N7
OR71a	MIO71aP+DOGGB	A9	1-octen-3-ol	10	xc+0.1%DMSO	27	0		0		2	0	0	0		2	2020.03.17.xlsm	2020.03.17.sda	O7
OR71a	MIO71aP+DOGGB	A9	phenol	100	xc+0.1%DMSO	27	0		0		2	0	0	0		2	2020.03.17.xlsm	2020.03.17.sda	P7
OR85b	MIO85bDOGGP	B10	VUAA1	50	xc+0.1%DMSO	27	3.13038	0.291533	1	5.55112e-15	3	3.13038	0.291533	1	5.55112e-15	3	2020.03.17.xlsm	2020.03.17.sda	A10
OR85b	MIO85bDOGGP	B10	1-hexanol	100	xc+0.1%DMSO	27	0		0		3	0	0	0		3	2020.03.17.xlsm	2020.03.17.sda	B10
OR85b	MIO85bDOGGP	B10	1-nonanol	100	xc+0.1%DMSO	27	0.0984344	0.170493	0.0314449	3080.17	3	0	0	0	3080.17	2	2020.03.17.xlsm	2020.03.17.sda	C10
OR85b	MIO85bDOGGP	B10	acetophenone	100	xc+0.1%DMSO	27	0		0		3	0	0	0		3	2020.03.17.xlsm	2020.03.17.sda	D10
OR85b	MIO85bDOGGP	B10	benzyl alcohol	100	xc+0.1%DMSO	27	0		0		3	0	0	0		3	2020.03.17.xlsm	2020.03.17.sda	E10
OR85b	MIO85bDOGGP	B10	hexyl acetate	100	xc+0.1%DMSO	27	0		0		3	0	0	0		3	2020.03.17.xlsm	2020.03.17.sda	F10
OR85b	MIO85bDOGGP	B10	nonanal	100	xc+0.1%DMSO	27	0		0		3	0	0	0		3	2020.03.17.xlsm	2020.03.17.sda	G10
OR85b	MIO85bDOGGP	B10	ocimene	100	xc+0.1%DMSO	27	0		0		3	0	0	0		3	2020.03.17.xlsm	2020.03.17.sda	H10
OR85b	MIO85bDOGGP	B10	decanal	100	xc+0.1%DMSO	27	0		0		3	0	0	0		3	2020.03.17.xlsm	2020.03.17.sda	I10
OR85b	MIO85bDOGGP	B10	trans-nerolidol	100	xc+0.1%DMSO	27	0		0		3	0	0	0		3	2020.03.17.xlsm	2020.03.17.sda	J10
OR85b	MIO85bDOGGP	B10	undecane	100	xc+0.1%DMSO	27	0		0		3	0	0	0		3	2020.03.17.xlsm	2020.03.17.sda	K10
OR85b	MIO85bDOGGP	B10	z3-hexenyl acetate	100	xc+0.1%DMSO	27	0.0894256	0.15489	0.028567	3400.54	3	0	0	0	3400.54	2	2020.03.17.xlsm	2020.03.17.sda	L10
OR85b	MIO85bDOGGP	B10	ethyl-3-hydroxybutirate	100	xc+0.1%DMSO	27	0		0		3	0	0	0		3	2020.03.17.xlsm	2020.03.17.sda	M10
OR85b	MIO85bDOGGP	B10	2-undecanone	100	xc+0.1%DMSO	27	0		0		3	0	0	0		3	2020.03.17.xlsm	2020.03.17.sda	N10
OR85b	MIO85bDOGGP	B10	1-octen-3-ol	10	xc+0.1%DMSO	27	0		0		3	0	0	0		3	2020.03.17.xlsm	2020.03.17.sda	O10
OR85b	MIO85bDOGGP	B10	phenol	100	xc+0.1%DMSO	27	0		0		3	0	0	0		3	2020.03.17.xlsm	2020.03.17.sda	P10
0	0	0	0	0	xc+0.1%DMSO	27	1.08311	1.30822	0		3	0.32789	0.026717	0		2	2020.03.17.xlsm	2020.03.17.sda	A13
0	0	0	0	0	xc+0.1%DMSO	27	0.149918	0.129861	0		3	0.224877	0.00381241	0		2	2020.03.17.xlsm	2020.03.17.sda	B13
0	0	0	0	0	xc+0.1%DMSO	27	0.0727041	0.125927	0		3	0	0	0		2	2020.03.17.xlsm	2020.03.17.sda	C13
0	0	0	0	0	xc+0.1%DMSO	27	0		0		3	0	0	0		3	2020.03.17.xlsm	2020.03.17.sda	D13
0	0	0	0	0	xc+0.1%DMSO	27	0.0757871	0.131267	0		3	0	0	0		2	2020.03.17.xlsm	2020.03.17.sda	E13
0	0	0	0	0	xc+0.1%DMSO	27	0.0828201	0.143449	0		3	0	0	0		2	2020.03.17.xlsm	2020.03.17.sda	F13
0	0	0	0	0	xc+0.1%DMSO	27	0.151254	0.132002	0		3	0.151254	0.132002	0		3	2020.03.17.xlsm	2020.03.17.sda	G13
0	0	0	0	0	xc+0.1%DMSO	27	0		0		3	0	0	0		3	2020.03.17.xlsm	2020.03.17.sda	H13
0	0	0	0	0	xc+0.1%DMSO	27	0.180895	0.157167	0		3	0.180895	0.157167	0		3	2020.03.17.xlsm	2020.03.17.sda	I13
0	0	0	0	0	xc+0.1%DMSO	27	0.146254	0.126885	0		3	0.146254	0.126885	0		3	2020.03.17.xlsm	2020.03.17.sda	J13
0	0	0	0	0	xc+0.1%DMSO	27	0.0820626	0.142137	0		3	0	0	0		2	2020.03.17.xlsm	2020.03.17.sda	K13
0	0	0	0	0	xc+0.1%DMSO	27	0.0741621	0.128452	0		3	0	0	0		2	2020.03.17.xlsm	2020.03.17.sda	L13
0	0	0	0	0	xc+0.1%DMSO	27	0.144435	0.125845	0		3	0.144435	0.125845	0		3	2020.03.17.xlsm	2020.03.17.sda	M13
0	0	0	0	0	xc+0.1%DMSO	27	0		0		3	0	0	0		3	2020.03.17.xlsm	2020.03.17.sda	N13
0	0	0	0	0	xc+0.1%DMSO	27	0.160226	0.138986	0		3	0.160226	0.138986	0		3	2020.03.17.xlsm	2020.03.17.sda	O13
0	0	0	0	0	xc+0.1%DMSO	27	0.183145	0.165891	0		3	0.183145	0.165891	0		3	2020.03.17.xlsm	2020.03.17.sda	P13
OR13a	MIO13ap+DOGGB	B4	VUAA1	50	xc+0.1%DMSO	27	2.55665	0.321727	1	0	3	2.55665	0.321727	1	0	3	2020.03.17.xlsm	2020.03.17.sda	A16
OR13a	MIO13ap+DOGGB	B4	1-hexanol	100	xc+0.1%DMSO	27	0		0		3	0	0	0		3	2020.03.17.xlsm	2020.03.17.sda	B16
OR13a	MIO13ap+DOGGB	B4	1-nonanol	100	xc+0.1%DMSO	27	0		0		3	0	0	0		3	2020.03.17.xlsm	2020.03.17.sda	C16
OR13a	MIO13ap+DOGGB	B4	acetophenone	100	xc+0.1%DMSO	27	0		0		3	0	0	0		3	2020.03.17.xlsm	2020.03.17.sda	D16
OR13a	MIO13ap+DOGGB	B4	benzyl alcohol	100	xc+0.1%DMSO	27	0		0		3	0	0	0		3	2020.03.17.xlsm	2020.03.17.sda	E16
OR13a	MIO13ap+DOGGB	B4	hexyl acetate	100	xc+0.1%DMSO	27	0		0		3	0	0	0		3	2020.03.17.xlsm	2020.03.17.sda	F16
OR13a	MIO13ap+DOGGB	B4	nonanal	100	xc+0.1%DMSO	27	0		0		3	0	0	0		3	2020.03.17.xlsm	2020.03.17.sda	G16
OR13a	MIO13ap+DOGGB	B4	ocimene	100	xc+0.1%DMSO	27	0		0		3	0	0	0		3	2020.03.17.xlsm	2020.03.17.sda	H16
OR13a	MIO13ap+DOGGB	B4	decanal	100	xc+0.1%DMSO	27	0		0		3	0	0	0		3	2020.03.17.xlsm	2020.03.17.sda	I16
OR13a	MIO13ap+DOGGB	B4	trans-nerolidol	100	xc+0.1%DMSO	27	0		0		3	0	0	0		3	2020.03.17.xlsm	2020.03.17.sda	J16
OR13a	MIO13ap+DOGGB	B4	undecane	100	xc+0.1%DMSO	27	0		0		3	0	0	0		3	2020.03.17.xlsm	2020.03.17.sda	K16
OR13a	MIO13ap+DOGGB	B4	z3-hexenyl acetate	100	xc+0.1%DMSO	27	0		0		3	0	0	0		3	2020.03.17.xlsm	2020.03.17.sda	L16
OR13a	MIO13ap+DOGGB	B4	ethyl-3-hydroxybutirate	100	xc+0.1%DMSO	27	0		0		3	0	0	0		3	2020.03.17.xlsm	2020.03.17.sda	M16
OR13a	MIO13ap+DOGGB	B4	2-undecanone	100	xc+0.1%DMSO	27	0		0		3	0	0	0		3	2020.03.17.xlsm	2020.03.17.sda	N16
OR13a	MIO13ap+DOGGB	B4	1-octen-3-ol	10	xc+0.1%DMSO	27	0.389847	0.0818819	0.152484	55.5809	3	0.389847	0.0818819	0.152484	55.5809	3	2020.03.17.xlsm	2020.03.17.sda	O16
OR13a	MIO13ap+DOGGB	B4	phenol	100	xc+0.1%DMSO	27	0		0		3	0	0	0		3	2020.03.17.xlsm	2020.03.17.sda	P16
OR98a	MIO98aDOGGB	B6	VUAA1	50	xc+0.1%DMSO	27	3.04806	0.211542	1	0	3	3.04806	0.211542	1	0	3	2020.03.17.xlsm	2020.03.17.sda	A19
OR98a	MIO98aDOGGB	B6	1-hexanol	100	xc+0.1%DMSO	27	0		0		3	0	0	0		3	2020.03.17.xlsm	2020.03.17.sda	B19
OR98a	MIO98aDOGGB	B6	1-nonanol	100	xc+0.1%DMSO	27	0		0		3	0	0	0		3	2020.03.17.xlsm	2020.03.17.sda	C19
OR98a	MIO98aDOGGB	B6	acetophenone	100	xc+0.1%DMSO	27	0		0		3	0	0	0		3	2020.03.17.xlsm	2020.03.17.sda	D19
OR98a	MIO98aDOGGB	B6	benzyl alcohol	100	xc+0.1%DMSO	27	0		0		3	0	0	0		3	2020.03.17.xlsm	2020.03.17.sda	E19
OR98a	MIO98aDOGGB	B6	hexyl acetate	100	xc+0.1%DMSO	27	0		0		3	0	0	0		3	2020.03.17.xlsm	2020.03.17.sda	F19
OR98a	MIO98aDOGGB	B6	nonanal	100	xc+0.1%DMSO	27	0		0		3	0	0	0		3	2020.03.17.xlsm	2020.03.17.sda	G19
OR98a	MIO98aDOGGB	B6	ocimene	100	xc+0.1%DMSO	27	0		0		3	0	0	0		3	2020.03.17.xlsm	2020.03.17.sda	H19
OR98a	MIO98aDOGGB	B6	decanal	100	xc+0.1%DMSO	27	0		0		3	0	0	0		3	2020.03.17.xlsm	2020.03.17.sda	I19
OR98a	MIO98aDOGGB	B6	trans-nerolidol	100	xc+0.1%DMSO	27	0		0		3	0	0	0		3	2020.03.17.xlsm	2020.03.17.sda	J19
OR98a	MIO98aDOGGB	B6	undecane	100	xc+0.1%DMSO	27	0		0		3	0	0	0		3	2020.03.17.xlsm	2020.03.17.sda	K19
OR98a	MIO98aDOGGB	B6	z3-hexenyl acetate	100	xc+0.1%DMSO	27	0.273119	0.0484425	0.0896042	1016.02	3	0.273119	0.0484425	0.0896042	1016.02	3	2020.03.17.xlsm	2020.03.17.sda	L19
OR98a	MIO98aDOGGB	B6	ethyl-3-hydroxybutirate	100	xc+0.1%DMSO	27	0		0		3	0	0	0		3	2020.03.17.xlsm	2020.03.17.sda	M19
OR98a	MIO98aDOGGB	B6	2-undecanone	100	xc+0.1%DMSO	27	0		0		3	0	0	0		3	2020.03.17.xlsm	2020.03.17.sda	N19
OR98a	MIO98aDOGGB	B6	1-octen-3-ol	10	xc+0.1%DMSO	27	0		0		3	0	0	0		3	2020.03.17.xlsm	2020.03.17.sda	O19
OR98a	MIO98aDOGGB	B6	phenol	100	xc+0.1%DMSO	27	0		0		3	0	0	0		3	2020.03.17.xlsm	2020.03.17.sda	P19
OR47a	MIO47aDOGGB	G10	VUAA1	50	xc+0.1%DMSO	27	2.38274	0.33989	1	0	3	2.38274	0.33989	1	0	3	2020.03.17.xlsm	2020.03.17.sda	A22
OR47a	MIO47aDOGGB	G10	1-hexanol	100	xc+0.1%DMSO	27	0.172134	0.153246	0.0722419	1284.24	3	0.172134	0.153246	0.0722419	1284.24	3	2020.03.17.xlsm	2020.03.17.sda	B22
OR47a	MIO47aDOGGB	G10	1-nonanol	100	xc+0.1%DMSO	27	0		0		3	0	0	0		3	2020.03.17.xlsm	2020.03.17.sda	C22
OR47a	MIO47aDOGGB	G10	3-octanone	100	xc+0.1%DMSO	27	2.86267	0.393708	1.20142	-16.7651	3	2.63538	0.00731327	1.10603	-16.7651	2	2020.03.17.xlsm	2020.03.17.sda	D22
OR47a	MIO47aDOGGB	G10	benzyl alcohol	100	xc+0.1%DMSO	27	0		0		3	0	0	0		3	2020.03.17.xlsm	2020.03.17.sda	E22
OR47a	MIO47aDOGGB	G10	hexyl acetate	100	xc+0.1%DMSO	27	1.92533	0.245646	0.80803	23.7577	3	2.06715	0.000184711	0.867552	23.7577	2	2020.03.17.xlsm	2020.03.17.sda	F22
OR47a	MIO47aDOGGB	G10	nonanal	100	xc+0.1%DMSO	27	0		0		3	0	0	0		3	2020.03.17.xlsm	2020.03.17.sda	G22
OR47a	MIO47aDOGGB	G10	ocimene	100	xc+0.1%DMSO	27	0.0804043	0.139264	0.0337445	2863.45	3	0	0	0	2863.45	2	2020.03.17.xlsm	2020.03.17.sda	H22
OR47a	MIO47aDOGGB	G10	decanal	100	xc+0.1%DMSO	27	0		0		3	0	0	0		3	2020.03.17.xlsm	2020.03.17.sda	I22
OR47a	MIO47aDOGGB	G10	trans-nerolidol	100	xc+0.1%DMSO	27	0		0		3	0	0	0		3	2020.03.17.xlsm	2020.03.17.sda	J22
OR47a	MIO47aDOGGB	G10	undecane	100	xc+0.1%DMSO	27	0		0		3	0	0	0		3	2020.03.17.xlsm	2020.03.17.sda	K22
OR47a	MIO47aDOGGB	G10	z3-hexenyl acetate	100	xc+0.1%DMSO	27	2.91921	0.36997	1.22515	-18.3773	3	2.91921	0.36997	1.22515	-18.3773	3	2020.03.17.xlsm	2020.03.17.sda	L22
OR47a	MIO47aDOGGB	G10	ethyl-3-hydroxybutirate	100	xc+0.1%DMSO	27	0		0		3	0	0	0		3	2020.03.17.xlsm	2020.03.17.sda	M22
OR47a	MIO47aDOGGB	G10	2-undecanone	100	xc+0.1%DMSO	27	0		0		3	0	0	0		3	2020.03.17.xlsm	2020.03.17.sda	N22
OR47a	MIO47aDOGGB	G10	1-octen-3-ol	10	xc+0.1%DMSO	27	0		0		3	0	0	0		3	2020.03.17.xlsm	2020.03.17.sda	O22
OR47a	MIO47aDOGGB	G10	phenol	100	xc+0.1%DMSO	27	0		0		3	0	0	0		3	2020.03.17.xlsm	2020.03.17.sda	P22
OR13a	MIO13ap+DOGGB	B4	VUAA1	50	xc+0.1%DMSO	27	1.4824	0.21097	1	5.55112e-15	3	1.4824	0.21097	1	5.55112e-15	3	2020.03.25.xlsm	2020.03.25.sda	A1
OR13a	MIO13ap+DOGGB	B4	ethyl hexanoate	10	xc+0.1%DMSO	27	0		0		3	0	0	0		3	2020.03.25.xlsm	2020.03.25.sda	B1
OR13a	MIO13ap+DOGGB	B4	ethyl hexanoate	100	xc+0.1%DMSO	27	0.0822901	0.142531	0.0555112	1701.44	3	0	0	0	1701.44	2	2020.03.25.xlsm	2020.03.25.sda	C1
OR13a	MIO13ap+DOGGB	B4	isobutyl acetate	10	xc+0.1%DMSO	27	0		0		3	0	0	0		3	2020.03.25.xlsm	2020.03.25.sda	D1
OR13a	MIO13ap+DOGGB	B4	isobutyl acetate	100	xc+0.1%DMSO	27	0.164401	0.143353	0.110902	801.699	3	0.164401	0.143353	0.110902	801.699	3	2020.03.25.xlsm	2020.03.25.sda	E1
OR13a	MIO13ap+DOGGB	B4	linalool	100	xc+0.1%DMSO	27	0		0		3	0	0	0		3	2020.03.25.xlsm	2020.03.25.sda	F1
OR13a	MIO13ap+DOGGB	B4	(-)-alpha-cedrene	100	xc+0.1%DMSO	27	0		0		3	0	0	0		3	2020.03.25.xlsm	2020.03.25.sda	G1
OR13a	MIO13ap+DOGGB	B4	0	0	xc+0.1%DMSO	27	0		0		3	0	0	0		3	2020.03.25.xlsm	2020.03.25.sda	H1
OR13a	MIO13ap+DOGGB	B4	(+)-beta-cedrene	100	xc+0.1%DMSO	27	0		0		3	0	0	0		3	2020.03.25.xlsm	2020.03.25.sda	I1
OR13a	MIO13ap+DOGGB	B4	2-hexanol	10	xc+0.1%DMSO	27	0.0691882	0.119838	0.046673	204.257	3	0	0	0	204.257	2	2020.03.25.xlsm	2020.03.25.sda	J1
OR13a	MIO13ap+DOGGB	B4	eugenol	100	xc+0.1%DMSO	27	0		0		3	0	0	0		3	2020.03.25.xlsm	2020.03.25.sda	K1
OR13a	MIO13ap+DOGGB	B4	2-heptanone	10	xc+0.1%DMSO	27	0.07827	0.135568	0.0527994	179.396	3	0	0	0	179.396	2	2020.03.25.xlsm	2020.03.25.sda	L1
OR13a	MIO13ap+DOGGB	B4	3-octanol	10	xc+0.1%DMSO	27	0		0		3	0	0	0		3	2020.03.25.xlsm	2020.03.25.sda	M1
OR13a	MIO13ap+DOGGB	B4	3-octanone	10	xc+0.1%DMSO	27	0		0		3	0	0	0		3	2020.03.25.xlsm	2020.03.25.sda	N1
OR13a	MIO13ap+DOGGB	B4	z3-hexenyl acetate	1	xc+0.1%DMSO	27	0		0		3	0	0	0		3	2020.03.25.xlsm	2020.03.25.sda	O1
OR13a	MIO13ap+DOGGB	B4	z3-hexenyl acetate	10	xc+0.1%DMSO	27	0.15482	0.135938	0.104439	85.7501	3	0.15482	0.135938	0.104439	85.7501	3	2020.03.25.xlsm	2020.03.25.sda	P1
OR98a	MIO98aDOGGB	B6	VUAA1	50	xc+0.1%DMSO	27	1.87264	0.221873	1	0	3	1.87264	0.221873	1	0	3	2020.03.25.xlsm	2020.03.25.sda	A4
OR98a	MIO98aDOGGB	B6	ethyl hexanoate	10	xc+0.1%DMSO	27	0		0		3	0	0	0		3	2020.03.25.xlsm	2020.03.25.sda	B4
OR98a	MIO98aDOGGB	B6	ethyl hexanoate	100	xc+0.1%DMSO	27	0		0		3	0	0	0		3	2020.03.25.xlsm	2020.03.25.sda	C4
OR98a	MIO98aDOGGB	B6	isobutyl acetate	10	xc+0.1%DMSO	27	0		0		3	0	0	0		3	2020.03.25.xlsm	2020.03.25.sda	D4
OR98a	MIO98aDOGGB	B6	isobutyl acetate	100	xc+0.1%DMSO	27	0.368538	0.128455	0.196801	408.126	3	0.368538	0.128455	0.196801	408.126	3	2020.03.25.xlsm	2020.03.25.sda	E4
OR98a	MIO98aDOGGB	B6	linalool	100	xc+0.1%DMSO	27	0.0982872	0.170238	0.0524859	1805.27	3	0	0	0	1805.27	2	2020.03.25.xlsm	2020.03.25.sda	F4
OR98a	MIO98aDOGGB	B6	(-)-alpha-cedrene	100	xc+0.1%DMSO	27	0		0		3	0	0	0		3	2020.03.25.xlsm	2020.03.25.sda	G4
OR98a	MIO98aDOGGB	B6	(-)-caryophyllene oxide	10	xc+0.1%DMSO	27	0		0		3	0	0	0		3	2020.03.25.xlsm	2020.03.25.sda	H4
OR98a	MIO98aDOGGB	B6	(+)-beta-cedrene	100	xc+0.1%DMSO	27	0.133904	0.115964	0.0715053	1298.5	3	0.200856	0.000254805	0.107258	1298.5	2	2020.03.25.xlsm	2020.03.25.sda	I4
OR98a	MIO98aDOGGB	B6	2-hexanol	10	xc+0.1%DMSO	27	0		0		3	0	0	0		3	2020.03.25.xlsm	2020.03.25.sda	J4
OR98a	MIO98aDOGGB	B6	eugenol	100	xc+0.1%DMSO	27	0		0		3	0	0	0		3	2020.03.25.xlsm	2020.03.25.sda	K4
OR98a	MIO98aDOGGB	B6	2-heptanone	10	xc+0.1%DMSO	27	0		0		3	0	0	0		3	2020.03.25.xlsm	2020.03.25.sda	L4
OR98a	MIO98aDOGGB	B6	3-octanol	10	xc+0.1%DMSO	27	0		0		3	0	0	0		3	2020.03.25.xlsm	2020.03.25.sda	M4
OR98a	MIO98aDOGGB	B6	3-octanone	10	xc+0.1%DMSO	27	0		0		3	0	0	0		3	2020.03.25.xlsm	2020.03.25.sda	N4
OR98a	MIO98aDOGGB	B6	z3-hexenyl acetate	1	xc+0.1%DMSO	27	0.0729764	0.126399	0.0389698	24.6609	3	0	0	0	24.6609	2	2020.03.25.xlsm	2020.03.25.sda	O4
OR98a	MIO98aDOGGB	B6	z3-hexenyl acetate	10	xc+0.1%DMSO	27	0		0		3	0	0	0		3	2020.03.25.xlsm	2020.03.25.sda	P4
OR85b?	MIO85bDOGGp	B10	VUAA1	50	xc+0.1%DMSO	27	2.13664	0.121832	1	5.55112e-15	3	2.13664	0.121832	1	5.55112e-15	3	2020.03.25.xlsm	2020.03.25.sda	A7
OR85b?	MIO85bDOGGp	B10	ethyl hexanoate	10	xc+0.1%DMSO	27	0		0		3	0	0	0		3	2020.03.25.xlsm	2020.03.25.sda	B7
OR85b?	MIO85bDOGGp	B10	ethyl hexanoate	100	xc+0.1%DMSO	27	0		0		3	0	0	0		3	2020.03.25.xlsm	2020.03.25.sda	C7
OR85b?	MIO85bDOGGp	B10	isobutyl acetate	10	xc+0.1%DMSO	27	0		0		3	0	0	0		3	2020.03.25.xlsm	2020.03.25.sda	D7
OR85b?	MIO85bDOGGp	B10	isobutyl acetate	100	xc+0.1%DMSO	27	0		0		3	0	0	0		3	2020.03.25.xlsm	2020.03.25.sda	E7
OR85b?	MIO85bDOGGp	B10	linalool	100	xc+0.1%DMSO	27	0		0		3	0	0	0		3	2020.03.25.xlsm	2020.03.25.sda	F7
OR85b?	MIO85bDOGGp	B10	(-)-alpha-cedrene	100	xc+0.1%DMSO	27	0		0		3	0	0	0		3	2020.03.25.xlsm	2020.03.25.sda	G7
OR85b?	MIO85bDOGGp	B10	0	0	xc+0.1%DMSO	27	0		0		3	0	0	0		3	2020.03.25.xlsm	2020.03.25.sda	H7
OR85b?	MIO85bDOGGp	B10	(+)-beta-cedrene	100	xc+0.1%DMSO	27	0		0		3	0	0	0		3	2020.03.25.xlsm	2020.03.25.sda	I7
OR85b?	MIO85bDOGGp	B10	2-hexanol	10	xc+0.1%DMSO	27	0		0		3	0	0	0		3	2020.03.25.xlsm	2020.03.25.sda	J7
OR85b?	MIO85bDOGGp	B10	eugenol	100	xc+0.1%DMSO	27	0.0706558	0.122379	0.0330686	2924.02	3	0	0	0	2924.02	2	2020.03.25.xlsm	2020.03.25.sda	K7
OR85b?	MIO85bDOGGp	B10	2-heptanone	10	xc+0.1%DMSO	27	0.140833	0.243931	0.0659133	141.714	3	0	0	0	141.714	2	2020.03.25.xlsm	2020.03.25.sda	L7
OR85b?	MIO85bDOGGp	B10	3-octanol	10	xc+0.1%DMSO	27	0		0		3	0	0	0		3	2020.03.25.xlsm	2020.03.25.sda	M7
OR85b?	MIO85bDOGGp	B10	3-octanone	10	xc+0.1%DMSO	27	0		0		3	0	0	0		3	2020.03.25.xlsm	2020.03.25.sda	N7
OR85b?	MIO85bDOGGp	B10	z3-hexenyl acetate	1	xc+0.1%DMSO	27	0		0		3	0	0	0		3	2020.03.25.xlsm	2020.03.25.sda	O7
OR85b?	MIO85bDOGGp	B10	z3-hexenyl acetate	10	xc+0.1%DMSO	27	0		0		3	0	0	0		3	2020.03.25.xlsm	2020.03.25.sda	P7
OR71a	MIO71ap+DOGGB	A9	VUAA1	50	xc+0.1%DMSO	27	2.5536	0.138524	1	0	3	2.5536	0.138524	1	0	3	2020.03.25.xlsm	2020.03.25.sda	A10
OR71a	MIO71ap+DOGGB	A9	ethyl hexanoate	10	xc+0.1%DMSO	27	0		0		3	0	0	0		3	2020.03.25.xlsm	2020.03.25.sda	B10
OR71a	MIO71ap+DOGGB	A9	ethyl hexanoate	100	xc+0.1%DMSO	27	0		0		3	0	0	0		3	2020.03.25.xlsm	2020.03.25.sda	C10
OR71a	MIO71ap+DOGGB	A9	isobutyl acetate	10	xc+0.1%DMSO	27	0		0		3	0	0	0		3	2020.03.25.xlsm	2020.03.25.sda	D10
OR71a	MIO71ap+DOGGB	A9	isobutyl acetate	100	xc+0.1%DMSO	27	0		0		3	0	0	0		3	2020.03.25.xlsm	2020.03.25.sda	E10
OR71a	MIO71ap+DOGGB	A9	linalool	100	xc+0.1%DMSO	27	0.15835	0.140742	0.0620108	1512.62	3	0.15835	0.140742	0.0620108	1512.62	3	2020.03.25.xlsm	2020.03.25.sda	F10
OR71a	MIO71ap+DOGGB	A9	(-)-alpha-cedrene	100	xc+0.1%DMSO	27	0		0		3	0	0	0		3	2020.03.25.xlsm	2020.03.25.sda	G10
OR71a	MIO71ap+DOGGB	A9	0	0	xc+0.1%DMSO	27	0		0		3	0	0	0		3	2020.03.25.xlsm	2020.03.25.sda	H10
OR71a	MIO71ap+DOGGB	A9	(+)-beta-cedrene	100	xc+0.1%DMSO	27	0		0		3	0	0	0		3	2020.03.25.xlsm	2020.03.25.sda	I10
OR71a	MIO71ap+DOGGB	A9	2-hexanol	10	xc+0.1%DMSO	27	0		0		3	0	0	0		3	2020.03.25.xlsm	2020.03.25.sda	J10
OR71a	MIO71ap+DOGGB	A9	eugenol	100	xc+0.1%DMSO	27	0.252442	0.027389	0.0988574	911.558	3	0.252442	0.027389	0.0988574	911.558	3	2020.03.25.xlsm	2020.03.25.sda	K10
OR71a	MIO71ap+DOGGB	A9	2-heptanone	10	xc+0.1%DMSO	27	0.138257	0.119765	0.0541422	174.699	3	0.207386	0.00380649	0.0812133	174.699	2	2020.03.25.xlsm	2020.03.25.sda	L10
OR71a	MIO71ap+DOGGB	A9	3-octanol	10	xc+0.1%DMSO	27	0		0		3	0	0	0		3	2020.03.25.xlsm	2020.03.25.sda	M10
OR71a	MIO71ap+DOGGB	A9	3-octanone	10	xc+0.1%DMSO	27	0		0		3	0	0	0		3	2020.03.25.xlsm	2020.03.25.sda	N10
OR71a	MIO71ap+DOGGB	A9	z3-hexenyl acetate	1	xc+0.1%DMSO	27	0		0		3	0	0	0		3	2020.03.25.xlsm	2020.03.25.sda	O10
OR71a	MIO71ap+DOGGB	A9	z3-hexenyl acetate	10	xc+0.1%DMSO	27	0		0		3	0	0	0		3	2020.03.25.xlsm	2020.03.25.sda	P10
OR47a	MIO47aDOGGB	G10	VUAA1	50	xc+0.1%DMSO	27	2.90776	0.354344	1	1.66533e-14	3	2.90776	0.354344	1	1.66533e-14	3	2020.03.25.xlsm	2020.03.25.sda	A13
OR47a	MIO47aDOGGB	G10	ethyl hexanoate	10	xc+0.1%DMSO	27	1.9634	0.145748	0.675227	4.80984	3	1.9634	0.145748	0.675227	4.80984	3	2020.03.25.xlsm	2020.03.25.sda	B13
OR47a	MIO47aDOGGB	G10	ethyl hexanoate	100	xc+0.1%DMSO	27	2.23402	0.242475	0.768294	30.1585	3	2.23402	0.242475	0.768294	30.1585	3	2020.03.25.xlsm	2020.03.25.sda	C13
OR47a	MIO47aDOGGB	G10	isobutyl acetate	10	xc+0.1%DMSO	27	1.09353	0.632056	0.376073	16.5906	3	1.09353	0.632056	0.376073	16.5906	3	2020.03.25.xlsm	2020.03.25.sda	D13
OR47a	MIO47aDOGGB	G10	isobutyl acetate	100	xc+0.1%DMSO	27	1.64088	0.367842	0.564309	77.208	3	1.64088	0.367842	0.564309	77.208	3	2020.03.25.xlsm	2020.03.25.sda	E13
OR47a	MIO47aDOGGB	G10	linalool	100	xc+0.1%DMSO	27	0.0909656	0.157557	0.0312837	3096.55	3	0	0	0	3096.55	2	2020.03.25.xlsm	2020.03.25.sda	F13
OR47a	MIO47aDOGGB	G10	(-)-alpha-cedrene	100	xc+0.1%DMSO	27	0.17742	0.155534	0.0610159	1538.92	3	0.17742	0.155534	0.0610159	1538.92	3	2020.03.25.xlsm	2020.03.25.sda	G13
OR47a	MIO47aDOGGB	G10	0	0	xc+0.1%DMSO	27	0.0716463	0.124095	0.0246397	0	3	0	0	0	0	2	2020.03.25.xlsm	2020.03.25.sda	H13
OR47a	MIO47aDOGGB	G10	(+)-beta-cedrene	100	xc+0.1%DMSO	27	0		0		3	0	0	0		3	2020.03.25.xlsm	2020.03.25.sda	I13
OR47a	MIO47aDOGGB	G10	2-hexanol	10	xc+0.1%DMSO	27	0		0		3	0	0	0		3	2020.03.25.xlsm	2020.03.25.sda	J13
OR47a	MIO47aDOGGB	G10	eugenol	100	xc+0.1%DMSO	27	0.199615	0.188132	0.0686491	1356.68	3	0.199615	0.188132	0.0686491	1356.68	3	2020.03.25.xlsm	2020.03.25.sda	K13
OR47a	MIO47aDOGGB	G10	2-heptanone	10	xc+0.1%DMSO	27	1.90198	0.119797	0.654104	5.28808	3	1.90198	0.119797	0.654104	5.28808	3	2020.03.25.xlsm	2020.03.25.sda	L13
OR47a	MIO47aDOGGB	G10	3-octanol	10	xc+0.1%DMSO	27	0		0		3	0	0	0		3	2020.03.25.xlsm	2020.03.25.sda	M13
OR47a	MIO47aDOGGB	G10	3-octanone	10	xc+0.1%DMSO	27	1.58893	0.203657	0.546443	8.30018	3	1.58893	0.203657	0.546443	8.30018	3	2020.03.25.xlsm	2020.03.25.sda	N13
OR47a	MIO47aDOGGB	G10	z3-hexenyl acetate	1	xc+0.1%DMSO	27	0.0694393	0.120272	0.0238807	40.8749	3	0	0	0	40.8749	2	2020.03.25.xlsm	2020.03.25.sda	O13
OR47a	MIO47aDOGGB	G10	z3-hexenyl acetate	10	xc+0.1%DMSO	27	2.43517	0.131705	0.837472	1.94069	3	2.43517	0.131705	0.837472	1.94069	3	2020.03.25.xlsm	2020.03.25.sda	P13
0	0	0		50	xc+0.1%DMSO	27					0					0	2020.03.25.xlsm	2020.03.25.sda	A16
0	0	0		10	xc+0.1%DMSO	27					0					0	2020.03.25.xlsm	2020.03.25.sda	B16
0	0	0		100	xc+0.1%DMSO	27					0					0	2020.03.25.xlsm	2020.03.25.sda	C16
0	0	0		10	xc+0.1%DMSO	27					0					0	2020.03.25.xlsm	2020.03.25.sda	D16
0	0	0		100	xc+0.1%DMSO	27					0					0	2020.03.25.xlsm	2020.03.25.sda	E16
0	0	0		100	xc+0.1%DMSO	27					0					0	2020.03.25.xlsm	2020.03.25.sda	F16
0	0	0		100	xc+0.1%DMSO	27					0					0	2020.03.25.xlsm	2020.03.25.sda	G16
0	0	0		0	xc+0.1%DMSO	27					0					0	2020.03.25.xlsm	2020.03.25.sda	H16
0	0	0		100	xc+0.1%DMSO	27					0					0	2020.03.25.xlsm	2020.03.25.sda	I16
0	0	0		10	xc+0.1%DMSO	27					0					0	2020.03.25.xlsm	2020.03.25.sda	J16
0	0	0		100	xc+0.1%DMSO	27					0					0	2020.03.25.xlsm	2020.03.25.sda	K16
0	0	0		10	xc+0.1%DMSO	27					0					0	2020.03.25.xlsm	2020.03.25.sda	L16
0	0	0		10	xc+0.1%DMSO	27					0					0	2020.03.25.xlsm	2020.03.25.sda	M16
0	0	0		10	xc+0.1%DMSO	27					0					0	2020.03.25.xlsm	2020.03.25.sda	N16
0	0	0		1	xc+0.1%DMSO	27					0					0	2020.03.25.xlsm	2020.03.25.sda	O16
0	0	0		10	xc+0.1%DMSO	27					0					0	2020.03.25.xlsm	2020.03.25.sda	P16
0	0	0		50	xc+0.1%DMSO	27					0					0	2020.03.25.xlsm	2020.03.25.sda	A19
0	0	0		10	xc+0.1%DMSO	27					0					0	2020.03.25.xlsm	2020.03.25.sda	B19
0	0	0		100	xc+0.1%DMSO	27					0					0	2020.03.25.xlsm	2020.03.25.sda	C19
0	0	0		10	xc+0.1%DMSO	27					0					0	2020.03.25.xlsm	2020.03.25.sda	D19
0	0	0		100	xc+0.1%DMSO	27					0					0	2020.03.25.xlsm	2020.03.25.sda	E19
0	0	0		100	xc+0.1%DMSO	27					0					0	2020.03.25.xlsm	2020.03.25.sda	F19
0	0	0		100	xc+0.1%DMSO	27					0					0	2020.03.25.xlsm	2020.03.25.sda	G19
0	0	0		0	xc+0.1%DMSO	27					0					0	2020.03.25.xlsm	2020.03.25.sda	H19
0	0	0		100	xc+0.1%DMSO	27					0					0	2020.03.25.xlsm	2020.03.25.sda	I19
0	0	0		10	xc+0.1%DMSO	27					0					0	2020.03.25.xlsm	2020.03.25.sda	J19
0	0	0		100	xc+0.1%DMSO	27					0					0	2020.03.25.xlsm	2020.03.25.sda	K19
0	0	0		10	xc+0.1%DMSO	27					0					0	2020.03.25.xlsm	2020.03.25.sda	L19
0	0	0		10	xc+0.1%DMSO	27					0					0	2020.03.25.xlsm	2020.03.25.sda	M19
0	0	0		10	xc+0.1%DMSO	27					0					0	2020.03.25.xlsm	2020.03.25.sda	N19
0	0	0		1	xc+0.1%DMSO	27					0					0	2020.03.25.xlsm	2020.03.25.sda	O19
0	0	0		10	xc+0.1%DMSO	27					0					0	2020.03.25.xlsm	2020.03.25.sda	P19
0	0	0		50	xc+0.1%DMSO	27					0					0	2020.03.25.xlsm	2020.03.25.sda	A22
0	0	0		10	xc+0.1%DMSO	27					0					0	2020.03.25.xlsm	2020.03.25.sda	B22
0	0	0		100	xc+0.1%DMSO	27					0					0	2020.03.25.xlsm	2020.03.25.sda	C22
0	0	0		10	xc+0.1%DMSO	27					0					0	2020.03.25.xlsm	2020.03.25.sda	D22
0	0	0		100	xc+0.1%DMSO	27					0					0	2020.03.25.xlsm	2020.03.25.sda	E22
0	0	0		100	xc+0.1%DMSO	27					0					0	2020.03.25.xlsm	2020.03.25.sda	F22
0	0	0		100	xc+0.1%DMSO	27					0					0	2020.03.25.xlsm	2020.03.25.sda	G22
0	0	0		0	xc+0.1%DMSO	27					0					0	2020.03.25.xlsm	2020.03.25.sda	H22
0	0	0		100	xc+0.1%DMSO	27					0					0	2020.03.25.xlsm	2020.03.25.sda	I22
0	0	0		10	xc+0.1%DMSO	27					0					0	2020.03.25.xlsm	2020.03.25.sda	J22
0	0	0		100	xc+0.1%DMSO	27					0					0	2020.03.25.xlsm	2020.03.25.sda	K22
0	0	0		10	xc+0.1%DMSO	27					0					0	2020.03.25.xlsm	2020.03.25.sda	L22
0	0	0		10	xc+0.1%DMSO	27					0					0	2020.03.25.xlsm	2020.03.25.sda	M22
0	0	0		10	xc+0.1%DMSO	27					0					0	2020.03.25.xlsm	2020.03.25.sda	N22
0	0	0		1	xc+0.1%DMSO	27					0					0	2020.03.25.xlsm	2020.03.25.sda	O22
0	0	0		10	xc+0.1%DMSO	27					0					0	2020.03.25.xlsm	2020.03.25.sda	P22
OR10a	MIO10ap+DOGGB	G5	VUAA1	50	xc+0.1%DMSO	27	1.76213	0.413131	1	0	3	1.76213	0.413131	1	0	3	2020.04.15.xlsm	2020.04.15.sda	A1
OR10a	MIO10ap+DOGGB	G5	VUAA1 0.2% DMSO/XC (340mOsm)	50	xc+0.1%DMSO	27	1.36032	0.700175	0.771976	14.7688	3	0.95609	0.00825225	0.542576	14.7688	2	2020.04.15.xlsm	2020.04.15.sda	B1
OR10a	MIO10ap+DOGGB	G5	VUAA1 0.5% DMSO/XC (340mOsm)	50	xc+0.1%DMSO	27	1.22952	0.75373	0.697745	21.6595	3	1.22952	0.75373	0.697745	21.6595	3	2020.04.15.xlsm	2020.04.15.sda	C1
OR10a	MIO10ap+DOGGB	G5	VUAA1 0.5% DMSO/XC (320mOsm + 0.5% DMSO)	50	xc+0.1%DMSO	27	1.80049	0.496663	1.02177	-1.06515	3	1.80049	0.496663	1.02177	-1.06515	3	2020.04.15.xlsm	2020.04.15.sda	D1
OR10a	MIO10ap+DOGGB	G5	VUAA1 1% DMSO/XC (320mOsm + 1% DMSO)	50	xc+0.1%DMSO	27	1.95735	0.618274	1.11079	-4.98683	3	1.95735	0.618274	1.11079	-4.98683	3	2020.04.15.xlsm	2020.04.15.sda	E1
OR10a	MIO10ap+DOGGB	G5	(-)-caryophyllene oxide	100	xc+0.1%DMSO	27	0.0722535	0.125147	0.0410035	2338.82	3	0	0	0	2338.82	2	2020.04.15.xlsm	2020.04.15.sda	F1
OR10a	MIO10ap+DOGGB	G5	(-)-alpha-cedrene	100	xc+0.1%DMSO	27	0		0		3	0	0	0		3	2020.04.15.xlsm	2020.04.15.sda	G1
OR10a	MIO10ap+DOGGB	G5	2-hexanol	100	xc+0.1%DMSO	27	0.073831	0.127879	0.0418987	2286.71	3	0	0	0	2286.71	2	2020.04.15.xlsm	2020.04.15.sda	H1
OR10a	MIO10ap+DOGGB	G5	4-ethylguaiacol	100	xc+0.1%DMSO	27	0.392383	0.0379305	0.222675	349.085	3	0.392383	0.0379305	0.222675	349.085	3	2020.04.15.xlsm	2020.04.15.sda	I1
OR10a	MIO10ap+DOGGB	G5	methyl salicylate	100	xc+0.1%DMSO	27	0.957495	0.171338	0.543374	84.0354	3	0.957495	0.171338	0.543374	84.0354	3	2020.04.15.xlsm	2020.04.15.sda	J1
OR10a	MIO10ap+DOGGB	G5	6-methyl-5-hepten-2-one	100	xc+0.1%DMSO	27	0		0		3	0	0	0		3	2020.04.15.xlsm	2020.04.15.sda	K1
OR10a	MIO10ap+DOGGB	G5	1-octen-3-ol	3	xc+0.1%DMSO	27	0.44542	0.0514985	0.252774	8.86832	3	0.44542	0.0514985	0.252774	8.86832	3	2020.04.15.xlsm	2020.04.15.sda	L1
OR10a	MIO10ap+DOGGB	G5	styrene	100	xc+0.1%DMSO	27	0		0		3	0	0	0		3	2020.04.15.xlsm	2020.04.15.sda	M1
OR10a	MIO10ap+DOGGB	G5	2-heptanone	100	xc+0.1%DMSO	27	0		0		3	0	0	0		3	2020.04.15.xlsm	2020.04.15.sda	N1
OR10a	MIO10ap+DOGGB	G5	pentyl acetate	10	xc+0.1%DMSO	27	0		0		3	0	0	0		3	2020.04.15.xlsm	2020.04.15.sda	O1
OR10a	MIO10ap+DOGGB	G5	0	0	xc+0.1%DMSO	27	0		0		3	0	0	0		3	2020.04.15.xlsm	2020.04.15.sda	P1
OR13a	MIO13ap+DOGGB	B4	VUAA1	50	xc+0.1%DMSO	27	1.13459	1.10538	1	0	3	1.13459	1.10538	1	0	3	2020.04.15.xlsm	2020.04.15.sda	A4
OR13a	MIO13ap+DOGGB	B4	VUAA1 0.2% DMSO/XC (340mOsm)	50	xc+0.1%DMSO	27	0.727783	0.144117	0.641449	27.9486	3	0.727783	0.144117	0.641449	27.9486	3	2020.04.15.xlsm	2020.04.15.sda	B4
OR13a	MIO13ap+DOGGB	B4	VUAA1 0.5% DMSO/XC (340mOsm)	50	xc+0.1%DMSO	27	1.09644	1.03939	0.96637	1.74004	3	1.09644	1.03939	0.96637	1.74004	3	2020.04.15.xlsm	2020.04.15.sda	C4
OR13a	MIO13ap+DOGGB	B4	VUAA1 0.5% DMSO/XC (320mOsm + 0.5% DMSO)	50	xc+0.1%DMSO	27	1.54725	0.285686	1.3637	-13.3352	3	1.54725	0.285686	1.3637	-13.3352	3	2020.04.15.xlsm	2020.04.15.sda	D4
OR13a	MIO13ap+DOGGB	B4	VUAA1 1% DMSO/XC (320mOsm + 1% DMSO)	50	xc+0.1%DMSO	27	1.72823	0.334921	1.52322	-17.1748	3	1.72823	0.334921	1.52322	-17.1748	3	2020.04.15.xlsm	2020.04.15.sda	E4
OR13a	MIO13ap+DOGGB	B4	(-)-caryophyllene oxide	100	xc+0.1%DMSO	27	0		0		3	0	0	0		3	2020.04.15.xlsm	2020.04.15.sda	F4
OR13a	MIO13ap+DOGGB	B4	(-)-alpha-cedrene	100	xc+0.1%DMSO	27	0		0		3	0	0	0		3	2020.04.15.xlsm	2020.04.15.sda	G4
OR13a	MIO13ap+DOGGB	B4	2-hexanol	100	xc+0.1%DMSO	27	0		0		3	0	0	0		3	2020.04.15.xlsm	2020.04.15.sda	H4
OR13a	MIO13ap+DOGGB	B4	4-ethylguaiacol	100	xc+0.1%DMSO	27	0.0839457	0.145398	0.0739875	1251.58	3	0	0	0	1251.58	2	2020.04.15.xlsm	2020.04.15.sda	I4
OR13a	MIO13ap+DOGGB	B4	methyl salicylate	100	xc+0.1%DMSO	27	0		0		3	0	0	0		3	2020.04.15.xlsm	2020.04.15.sda	J4
OR13a	MIO13ap+DOGGB	B4	6-methyl-5-hepten-2-one	100	xc+0.1%DMSO	27	0		0		3	0	0	0		3	2020.04.15.xlsm	2020.04.15.sda	K4
OR13a	MIO13ap+DOGGB	B4	1-octen-3-ol	3	xc+0.1%DMSO	27	0.301305	0.0327671	0.265563	8.29677	3	0.301305	0.0327671	0.265563	8.29677	3	2020.04.15.xlsm	2020.04.15.sda	L4
OR13a	MIO13ap+DOGGB	B4	styrene	100	xc+0.1%DMSO	27	0		0		3	0	0	0		3	2020.04.15.xlsm	2020.04.15.sda	M4
OR13a	MIO13ap+DOGGB	B4	2-heptanone	100	xc+0.1%DMSO	27	0		0		3	0	0	0		3	2020.04.15.xlsm	2020.04.15.sda	N4
OR13a	MIO13ap+DOGGB	B4	pentyl acetate	10	xc+0.1%DMSO	27	0		0		3	0	0	0		3	2020.04.15.xlsm	2020.04.15.sda	O4
OR13a	MIO13ap+DOGGB	B4	methyl salicylate	10	xc+0.1%DMSO	27	0		0		3	0	0	0		3	2020.04.15.xlsm	2020.04.15.sda	P4
OR47a	MIO47aDOGGB	G10	VUAA1	50	xc+0.1%DMSO	27	1.91541	0.061966	1	0	3	1.91541	0.061966	1	0	3	2020.04.15.xlsm	2020.04.15.sda	A7
OR47a	MIO47aDOGGB	G10	VUAA1 0.2% DMSO/XC (340mOsm)	50	xc+0.1%DMSO	27	2.07488	0.255167	1.08325	-3.84279	3	2.07488	0.255167	1.08325	-3.84279	3	2020.04.15.xlsm	2020.04.15.sda	B7
OR47a	MIO47aDOGGB	G10	VUAA1 0.5% DMSO/XC (340mOsm)	50	xc+0.1%DMSO	27	1.71291	1.05188	0.894275	5.91121	3	1.71291	1.05188	0.894275	5.91121	3	2020.04.15.xlsm	2020.04.15.sda	C7
OR47a	MIO47aDOGGB	G10	VUAA1 0.5% DMSO/XC (320mOsm + 0.5% DMSO)	50	xc+0.1%DMSO	27	2.45572	0.286098	1.28209	-11.0011	3	2.45572	0.286098	1.28209	-11.0011	3	2020.04.15.xlsm	2020.04.15.sda	D7
OR47a	MIO47aDOGGB	G10	VUAA1 1% DMSO/XC (320mOsm + 1% DMSO)	50	xc+0.1%DMSO	27	2.78632	0.425373	1.45468	-15.6282	3	2.78632	0.425373	1.45468	-15.6282	3	2020.04.15.xlsm	2020.04.15.sda	E7
OR47a	MIO47aDOGGB	G10	(-)-caryophyllene oxide	100	xc+0.1%DMSO	27	0		0		3	0	0	0		3	2020.04.15.xlsm	2020.04.15.sda	F7
OR47a	MIO47aDOGGB	G10	(-)-alpha-cedrene	100	xc+0.1%DMSO	27	0		0		3	0	0	0		3	2020.04.15.xlsm	2020.04.15.sda	G7
OR47a	MIO47aDOGGB	G10	2-hexanol	100	xc+0.1%DMSO	27	0.210385	0.195354	0.109838	810.432	3	0.210385	0.195354	0.109838	810.432	3	2020.04.15.xlsm	2020.04.15.sda	H7
OR47a	MIO47aDOGGB	G10	4-ethylguaiacol	100	xc+0.1%DMSO	27	0.112203	0.194341	0.0585789	1607.1	3	0	0	0	1607.1	2	2020.04.15.xlsm	2020.04.15.sda	I7
OR47a	MIO47aDOGGB	G10	methyl salicylate	100	xc+0.1%DMSO	27	0.0666774	0.115489	0.034811	2772.66	3	0	0	0	2772.66	2	2020.04.15.xlsm	2020.04.15.sda	J7
OR47a	MIO47aDOGGB	G10	6-methyl-5-hepten-2-one	100	xc+0.1%DMSO	27	0		0		3	0	0	0		3	2020.04.15.xlsm	2020.04.15.sda	K7
OR47a	MIO47aDOGGB	G10	1-octen-3-ol	3	xc+0.1%DMSO	27	0		0		3	0	0	0		3	2020.04.15.xlsm	2020.04.15.sda	L7
OR47a	MIO47aDOGGB	G10	styrene	100	xc+0.1%DMSO	27	0		0		3	0	0	0		3	2020.04.15.xlsm	2020.04.15.sda	M7
OR47a	MIO47aDOGGB	G10	2-heptanone	100	xc+0.1%DMSO	27	0.637063	0.617483	0.332598	200.663	3	0.637063	0.617483	0.332598	200.663	3	2020.04.15.xlsm	2020.04.15.sda	N7
OR47a	MIO47aDOGGB	G10	pentyl acetate	10	xc+0.1%DMSO	27	2.3627	0.0973372	1.23352	-1.89311	3	2.3627	0.0973372	1.23352	-1.89311	3	2020.04.15.xlsm	2020.04.15.sda	O7
OR47a	MIO47aDOGGB	G10	methyl salicylate	10	xc+0.1%DMSO	27	0		0		3	0	0	0		3	2020.04.15.xlsm	2020.04.15.sda	P7
OR49b	MIO49bp+DOGGB	E4	VUAA1	50	xc+0.1%DMSO	27	1.123	0.711609	1	0	3	1.123	0.711609	1	0	3	2020.04.15.xlsm	2020.04.15.sda	A10
OR49b	MIO49bp+DOGGB	E4	VUAA1 0.2% DMSO/XC (340mOsm)	50	xc+0.1%DMSO	27	0.842789	0.733994	0.750478	16.6242	3	0.842789	0.733994	0.750478	16.6242	3	2020.04.15.xlsm	2020.04.15.sda	B10
OR49b	MIO49bp+DOGGB	E4	VUAA1 0.5% DMSO/XC (340mOsm)	50	xc+0.1%DMSO	27	1.10313	0.851091	0.982305	0.900703	3	1.10313	0.851091	0.982305	0.900703	3	2020.04.15.xlsm	2020.04.15.sda	C10
OR49b	MIO49bp+DOGGB	E4	VUAA1 0.5% DMSO/XC (320mOsm + 0.5% DMSO)	50	xc+0.1%DMSO	27	2.39419	0.239492	2.13196	-26.5474	3	2.39419	0.239492	2.13196	-26.5474	3	2020.04.15.xlsm	2020.04.15.sda	D10
OR49b	MIO49bp+DOGGB	E4	VUAA1 1% DMSO/XC (320mOsm + 1% DMSO)	50	xc+0.1%DMSO	27	2.55536	0.404996	2.27547	-28.0265	3	2.55536	0.404996	2.27547	-28.0265	3	2020.04.15.xlsm	2020.04.15.sda	E10
OR49b	MIO49bp+DOGGB	E4	(-)-caryophyllene oxide	100	xc+0.1%DMSO	27	0.0740778	0.128307	0.065964	1415.98	3	0	0	0	1415.98	2	2020.04.15.xlsm	2020.04.15.sda	F10
OR49b	MIO49bp+DOGGB	E4	(-)-alpha-cedrene	100	xc+0.1%DMSO	27	0		0		3	0	0	0		3	2020.04.15.xlsm	2020.04.15.sda	G10
OR49b	MIO49bp+DOGGB	E4	2-hexanol	100	xc+0.1%DMSO	27	0		0		3	0	0	0		3	2020.04.15.xlsm	2020.04.15.sda	H10
OR49b	MIO49bp+DOGGB	E4	4-ethylguaiacol	100	xc+0.1%DMSO	27	0		0		3	0	0	0		3	2020.04.15.xlsm	2020.04.15.sda	I10
OR49b	MIO49bp+DOGGB	E4	methyl salicylate	100	xc+0.1%DMSO	27	0.0887586	0.153734	0.0790368	1165.23	3	0	0	0	1165.23	2	2020.04.15.xlsm	2020.04.15.sda	J10
OR49b	MIO49bp+DOGGB	E4	6-methyl-5-hepten-2-one	100	xc+0.1%DMSO	27	0		0		3	0	0	0		3	2020.04.15.xlsm	2020.04.15.sda	K10
OR49b	MIO49bp+DOGGB	E4	1-octen-3-ol	3	xc+0.1%DMSO	27	0		0		3	0	0	0		3	2020.04.15.xlsm	2020.04.15.sda	L10
OR49b	MIO49bp+DOGGB	E4	styrene	100	xc+0.1%DMSO	27	1.60818	0.165965	1.43204	-30.1693	3	1.60818	0.165965	1.43204	-30.1693	3	2020.04.15.xlsm	2020.04.15.sda	M10
OR49b	MIO49bp+DOGGB	E4	2-heptanone	100	xc+0.1%DMSO	27	0.0715767	0.123975	0.0637369	1468.95	3	0	0	0	1468.95	2	2020.04.15.xlsm	2020.04.15.sda	N10
OR49b	MIO49bp+DOGGB	E4	pentyl acetate	10	xc+0.1%DMSO	27	0		0		3	0	0	0		3	2020.04.15.xlsm	2020.04.15.sda	O10
OR49b	MIO49bp+DOGGB	E4	methyl salicylate	10	xc+0.1%DMSO	27	0		0		3	0	0	0		3	2020.04.15.xlsm	2020.04.15.sda	P10
OR71a	MIO71ap+DOGGB	A9	VUAA1	50	xc+0.1%DMSO	27	1.82744	0.251909	1	0	3	1.82744	0.251909	1	0	3	2020.04.15.xlsm	2020.04.15.sda	A13
OR71a	MIO71ap+DOGGB	A9	VUAA1 0.2% DMSO/XC (340mOsm)	50	xc+0.1%DMSO	27	1.11754	0.71275	0.611531	31.7619	3	1.11754	0.71275	0.611531	31.7619	3	2020.04.15.xlsm	2020.04.15.sda	B13
OR71a	MIO71ap+DOGGB	A9	VUAA1 0.5% DMSO/XC (340mOsm)	50	xc+0.1%DMSO	27	0.939051	1.23196	0.51386	47.3028	3	0.939051	1.23196	0.51386	47.3028	3	2020.04.15.xlsm	2020.04.15.sda	C13
OR71a	MIO71ap+DOGGB	A9	VUAA1 0.5% DMSO/XC (320mOsm + 0.5% DMSO)	50	xc+0.1%DMSO	27	2.19005	0.577524	1.19842	-8.27854	3	2.19005	0.577524	1.19842	-8.27854	3	2020.04.15.xlsm	2020.04.15.sda	D13
OR71a	MIO71ap+DOGGB	A9	VUAA1 1% DMSO/XC (320mOsm + 1% DMSO)	50	xc+0.1%DMSO	27	2.20811	0.149117	1.2083	-8.61962	3	2.20811	0.149117	1.2083	-8.61962	3	2020.04.15.xlsm	2020.04.15.sda	E13
OR71a	MIO71ap+DOGGB	A9	(-)-caryophyllene oxide	100	xc+0.1%DMSO	27	0		0		3	0	0	0		3	2020.04.15.xlsm	2020.04.15.sda	F13
OR71a	MIO71ap+DOGGB	A9	(-)-alpha-cedrene	100	xc+0.1%DMSO	27	0		0		3	0	0	0		3	2020.04.15.xlsm	2020.04.15.sda	G13
OR71a	MIO71ap+DOGGB	A9	2-hexanol	100	xc+0.1%DMSO	27	0.0891879	0.154478	0.0488047	1948.98	3	0	0	0	1948.98	2	2020.04.15.xlsm	2020.04.15.sda	H13
OR71a	MIO71ap+DOGGB	A9	4-ethylguaiacol	100	xc+0.1%DMSO	27	0		0		3	0	0	0		3	2020.04.15.xlsm	2020.04.15.sda	I13
OR71a	MIO71ap+DOGGB	A9	methyl salicylate	100	xc+0.1%DMSO	27	0		0		3	0	0	0		3	2020.04.15.xlsm	2020.04.15.sda	J13
OR71a	MIO71ap+DOGGB	A9	6-methyl-5-hepten-2-one	100	xc+0.1%DMSO	27	0.601124	0.0220258	0.328942	204.005	3	0.601124	0.0220258	0.328942	204.005	3	2020.04.15.xlsm	2020.04.15.sda	K13
OR71a	MIO71ap+DOGGB	A9	1-octen-3-ol	3	xc+0.1%DMSO	27	0		0		3	0	0	0		3	2020.04.15.xlsm	2020.04.15.sda	L13
OR71a	MIO71ap+DOGGB	A9	styrene	100	xc+0.1%DMSO	27	0.173799	0.150529	0.095105	951.47	3	0.260699	0.00294435	0.142657	951.47	2	2020.04.15.xlsm	2020.04.15.sda	M13
OR71a	MIO71ap+DOGGB	A9	2-heptanone	100	xc+0.1%DMSO	27	0		0		3	0	0	0		3	2020.04.15.xlsm	2020.04.15.sda	N13
OR71a	MIO71ap+DOGGB	A9	pentyl acetate	10	xc+0.1%DMSO	27	0		0		3	0	0	0		3	2020.04.15.xlsm	2020.04.15.sda	O13
OR71a	MIO71ap+DOGGB	A9	methyl salicylate	10	xc+0.1%DMSO	27	0		0		3	0	0	0		3	2020.04.15.xlsm	2020.04.15.sda	P13
OR85b	MIO85bDOGGP	B10	VUAA1	50	xc+0.1%DMSO	27	1.45368	0.442312	1	0	3	1.45368	0.442312	1	0	3	2020.04.15.xlsm	2020.04.15.sda	A16
OR85b	MIO85bDOGGP	B10	VUAA1 0.2% DMSO/XC (340mOsm)	50	xc+0.1%DMSO	27	1.30612	0.349035	0.898495	5.64858	3	1.30612	0.349035	0.898495	5.64858	3	2020.04.15.xlsm	2020.04.15.sda	B16
OR85b	MIO85bDOGGP	B10	VUAA1 0.5% DMSO/XC (340mOsm)	50	xc+0.1%DMSO	27	0.69732	0.72077	0.479694	54.2331	3	0.69732	0.72077	0.479694	54.2331	3	2020.04.15.xlsm	2020.04.15.sda	C16
OR85b	MIO85bDOGGP	B10	VUAA1 0.5% DMSO/XC (320mOsm + 0.5% DMSO)	50	xc+0.1%DMSO	27	1.79443	0.453446	1.23441	-9.49486	3	1.79443	0.453446	1.23441	-9.49486	3	2020.04.15.xlsm	2020.04.15.sda	D16
OR85b	MIO85bDOGGP	B10	VUAA1 1% DMSO/XC (320mOsm + 1% DMSO)	50	xc+0.1%DMSO	27	1.79189	0.0873182	1.23266	-9.43731	3	1.79189	0.0873182	1.23266	-9.43731	3	2020.04.15.xlsm	2020.04.15.sda	E16
OR85b	MIO85bDOGGP	B10	(-)-caryophyllene oxide	100	xc+0.1%DMSO	27	0		0		3	0	0	0		3	2020.04.15.xlsm	2020.04.15.sda	F16
OR85b	MIO85bDOGGP	B10	(-)-alpha-cedrene	100	xc+0.1%DMSO	27	0.0777028	0.134585	0.0534526	1770.82	3	0	0	0	1770.82	2	2020.04.15.xlsm	2020.04.15.sda	G16
OR85b	MIO85bDOGGP	B10	2-hexanol	100	xc+0.1%DMSO	27	0		0		3	0	0	0		3	2020.04.15.xlsm	2020.04.15.sda	H16
OR85b	MIO85bDOGGP	B10	4-ethylguaiacol	100	xc+0.1%DMSO	27	0		0		3	0	0	0		3	2020.04.15.xlsm	2020.04.15.sda	I16
OR85b	MIO85bDOGGP	B10	methyl salicylate	100	xc+0.1%DMSO	27	0		0		3	0	0	0		3	2020.04.15.xlsm	2020.04.15.sda	J16
OR85b	MIO85bDOGGP	B10	6-methyl-5-hepten-2-one	100	xc+0.1%DMSO	27	0		0		3	0	0	0		3	2020.04.15.xlsm	2020.04.15.sda	K16
OR85b	MIO85bDOGGP	B10	1-octen-3-ol	3	xc+0.1%DMSO	27	0		0		3	0	0	0		3	2020.04.15.xlsm	2020.04.15.sda	L16
OR85b	MIO85bDOGGP	B10	styrene	100	xc+0.1%DMSO	27	0		0		3	0	0	0		3	2020.04.15.xlsm	2020.04.15.sda	M16
OR85b	MIO85bDOGGP	B10	2-heptanone	100	xc+0.1%DMSO	27	0.615291	0.297379	0.423265	136.259	3	0.615291	0.297379	0.423265	136.259	3	2020.04.15.xlsm	2020.04.15.sda	N16
OR85b	MIO85bDOGGP	B10	pentyl acetate	10	xc+0.1%DMSO	27	0		0		3	0	0	0		3	2020.04.15.xlsm	2020.04.15.sda	O16
OR85b	MIO85bDOGGP	B10	methyl salicylate	10	xc+0.1%DMSO	27	0		0		3	0	0	0		3	2020.04.15.xlsm	2020.04.15.sda	P16
OR98a	MIO98aDOGGB	B6	VUAA1	50	xc+0.1%DMSO	27	2.08841	0.280002	1	0	3	2.08841	0.280002	1	0	3	2020.04.15.xlsm	2020.04.15.sda	A19
OR98a	MIO98aDOGGB	B6	VUAA1 0.2% DMSO/XC (340mOsm)	50	xc+0.1%DMSO	27	2.06109	0.43796	0.986917	0.662805	3	2.06109	0.43796	0.986917	0.662805	3	2020.04.15.xlsm	2020.04.15.sda	B19
OR98a	MIO98aDOGGB	B6	VUAA1 0.5% DMSO/XC (340mOsm)	50	xc+0.1%DMSO	27	1.87884	0.959739	0.899651	5.57712	3	1.87884	0.959739	0.899651	5.57712	3	2020.04.15.xlsm	2020.04.15.sda	C19
OR98a	MIO98aDOGGB	B6	VUAA1 0.5% DMSO/XC (320mOsm + 0.5% DMSO)	50	xc+0.1%DMSO	27	2.46585	0.111678	1.18073	-7.65335	3	2.46585	0.111678	1.18073	-7.65335	3	2020.04.15.xlsm	2020.04.15.sda	D19
OR98a	MIO98aDOGGB	B6	VUAA1 1% DMSO/XC (320mOsm + 1% DMSO)	50	xc+0.1%DMSO	27	2.40815	0.418374	1.1531	-6.63872	3	2.40815	0.418374	1.1531	-6.63872	3	2020.04.15.xlsm	2020.04.15.sda	E19
OR98a	MIO98aDOGGB	B6	(-)-caryophyllene oxide	100	xc+0.1%DMSO	27	0		0		3	0	0	0		3	2020.04.15.xlsm	2020.04.15.sda	F19
OR98a	MIO98aDOGGB	B6	(-)-alpha-cedrene	100	xc+0.1%DMSO	27	0		0		3	0	0	0		3	2020.04.15.xlsm	2020.04.15.sda	G19
OR98a	MIO98aDOGGB	B6	2-hexanol	100	xc+0.1%DMSO	27	0.623663	0.226292	0.298631	234.862	3	0.623663	0.226292	0.298631	234.862	3	2020.04.15.xlsm	2020.04.15.sda	H19
OR98a	MIO98aDOGGB	B6	4-ethylguaiacol	100	xc+0.1%DMSO	27	0		0		3	0	0	0		3	2020.04.15.xlsm	2020.04.15.sda	I19
OR98a	MIO98aDOGGB	B6	methyl salicylate	100	xc+0.1%DMSO	27	0		0		3	0	0	0		3	2020.04.15.xlsm	2020.04.15.sda	J19
OR98a	MIO98aDOGGB	B6	6-methyl-5-hepten-2-one	100	xc+0.1%DMSO	27	0.898305	0.0512274	0.430138	132.483	3	0.898305	0.0512274	0.430138	132.483	3	2020.04.15.xlsm	2020.04.15.sda	K19
OR98a	MIO98aDOGGB	B6	1-octen-3-ol	3	xc+0.1%DMSO	27	0.277858	0.0505423	0.133047	19.5483	3	0.248677	0.0003977	0.119075	19.5483	2	2020.04.15.xlsm	2020.04.15.sda	L19
OR98a	MIO98aDOGGB	B6	styrene	100	xc+0.1%DMSO	27	0.339536	0.116367	0.162581	515.078	3	0.339536	0.116367	0.162581	515.078	3	2020.04.15.xlsm	2020.04.15.sda	M19
OR98a	MIO98aDOGGB	B6	2-heptanone	100	xc+0.1%DMSO	27	0.258442	0.224132	0.123751	708.076	3	0.258442	0.224132	0.123751	708.076	3	2020.04.15.xlsm	2020.04.15.sda	N19
OR98a	MIO98aDOGGB	B6	pentyl acetate	10	xc+0.1%DMSO	27	0.0905753	0.156881	0.0433705	220.572	3	0	0	0	220.572	2	2020.04.15.xlsm	2020.04.15.sda	O19
OR98a	MIO98aDOGGB	B6	methyl salicylate	10	xc+0.1%DMSO	27	0		0		3	0	0	0		3	2020.04.15.xlsm	2020.04.15.sda	P19
0	0	0		50	xc+0.1%DMSO	27					0					0	2020.04.15.xlsm	2020.04.15.sda	A22
0	0	0		50	xc+0.1%DMSO	27					0					0	2020.04.15.xlsm	2020.04.15.sda	B22
0	0	0		50	xc+0.1%DMSO	27					0					0	2020.04.15.xlsm	2020.04.15.sda	C22
0	0	0		50	xc+0.1%DMSO	27					0					0	2020.04.15.xlsm	2020.04.15.sda	D22
0	0	0		50	xc+0.1%DMSO	27					0					0	2020.04.15.xlsm	2020.04.15.sda	E22
0	0	0	(-)-caryophyllene oxide	100	xc+0.1%DMSO	27	0		#VALUE!		3	0	0	#VALUE!		3	2020.04.15.xlsm	2020.04.15.sda	F22
0	0	0	(-)-alpha-cedrene	100	xc+0.1%DMSO	27	0		#VALUE!		3	0	0	#VALUE!		3	2020.04.15.xlsm	2020.04.15.sda	G22
0	0	0	2-hexanol	100	xc+0.1%DMSO	27	0		#VALUE!		3	0	0	#VALUE!		3	2020.04.15.xlsm	2020.04.15.sda	H22
0	0	0	4-ethylguaiacol	100	xc+0.1%DMSO	27	0		#VALUE!		3	0	0	#VALUE!		3	2020.04.15.xlsm	2020.04.15.sda	I22
0	0	0	methyl salicylate	100	xc+0.1%DMSO	27	0		#VALUE!		3	0	0	#VALUE!		3	2020.04.15.xlsm	2020.04.15.sda	J22
0	0	0		100	xc+0.1%DMSO	27					0					0	2020.04.15.xlsm	2020.04.15.sda	K22
0	0	0		3	xc+0.1%DMSO	27					0					0	2020.04.15.xlsm	2020.04.15.sda	L22
0	0	0		100	xc+0.1%DMSO	27					0					0	2020.04.15.xlsm	2020.04.15.sda	M22
0	0	0		100	xc+0.1%DMSO	27					0					0	2020.04.15.xlsm	2020.04.15.sda	N22
0	0	0		10	xc+0.1%DMSO	27					0					0	2020.04.15.xlsm	2020.04.15.sda	O22
0	0	0		10	xc+0.1%DMSO	27					0					0	2020.04.15.xlsm	2020.04.15.sda	P22
OR10a	MIO10ap+DOGGB	G5	VUAA1	50	xc+0.1%DMSO	27	2.59809	0.103246	1	0	3	2.59809	0.103246	1	0	3	2020.04.16.xlsm	2020.04.16.sda	A1
OR10a	MIO10ap+DOGGB	G5	(+)-beta-cedrene	100	xc+0.1%DMSO	27	0		0		3	0	0	0		3	2020.04.16.xlsm	2020.04.16.sda	B1
OR10a	MIO10ap+DOGGB	G5	(R)-(+)-limonene	100	xc+0.1%DMSO	27	0.157548	0.139474	0.0606401	1549.08	3	0.157548	0.139474	0.0606401	1549.08	3	2020.04.16.xlsm	2020.04.16.sda	C1
OR10a	MIO10ap+DOGGB	G5	isopentyl acetate	100	xc+0.1%DMSO	27	0		0		3	0	0	0		3	2020.04.16.xlsm	2020.04.16.sda	D1
OR10a	MIO10ap+DOGGB	G5	ethyl propionate	100	xc+0.1%DMSO	27	0		0		3	0	0	0		3	2020.04.16.xlsm	2020.04.16.sda	E1
OR10a	MIO10ap+DOGGB	G5	styrene	100	xc+0.1%DMSO	27	0		0		3	0	0	0		3	2020.04.16.xlsm	2020.04.16.sda	F1
OR10a	MIO10ap+DOGGB	G5	1-octen-3-ol	3	xc+0.1%DMSO	27	0		0		3	0	0	0		3	2020.04.16.xlsm	2020.04.16.sda	G1
OR10a	MIO10ap+DOGGB	G5	2-heptanol	100	xc+0.1%DMSO	27	0		0		3	0	0	0		3	2020.04.16.xlsm	2020.04.16.sda	H1
OR10a	MIO10ap+DOGGB	G5	propyl acetate	100	xc+0.1%DMSO	27	0.0674015	0.116743	0.0259427	3754.64	3	0	0	0	3754.64	2	2020.04.16.xlsm	2020.04.16.sda	I1
OR10a	MIO10ap+DOGGB	G5	alpha-terpineol	100	xc+0.1%DMSO	27	0.0718943	0.124525	0.027672	3513.76	3	0	0	0	3513.76	2	2020.04.16.xlsm	2020.04.16.sda	J1
OR10a	MIO10ap+DOGGB	G5	acetophenone	100	xc+0.1%DMSO	27	0.531963	0.169621	0.204752	388.396	3	0.531963	0.169621	0.204752	388.396	3	2020.04.16.xlsm	2020.04.16.sda	K1
OR10a	MIO10ap+DOGGB	G5	ethyl benzoate	100	xc+0.1%DMSO	27	0.433477	0.0818154	0.166845	499.36	3	0.433477	0.0818154	0.166845	499.36	3	2020.04.16.xlsm	2020.04.16.sda	L1
OR10a	MIO10ap+DOGGB	G5	1-pentanol	100	xc+0.1%DMSO	27	0		0		3	0	0	0		3	2020.04.16.xlsm	2020.04.16.sda	M1
OR10a	MIO10ap+DOGGB	G5	butyl acetate	100	xc+0.1%DMSO	27	0		0		3	0	0	0		3	2020.04.16.xlsm	2020.04.16.sda	N1
OR10a	MIO10ap+DOGGB	G5	ethyl butyrate	100	xc+0.1%DMSO	27	0		0		3	0	0	0		3	2020.04.16.xlsm	2020.04.16.sda	O1
OR10a	MIO10ap+DOGGB	G5	methyl salicylate	10	xc+0.1%DMSO	27	0.328264	0.0596541	0.126348	69.1464	3	0.328264	0.0596541	0.126348	69.1464	3	2020.04.16.xlsm	2020.04.16.sda	P1
OR13a	MIO13ap+DOGGB	B4	VUAA1	50	xc+0.1%DMSO	27	1.67224	0.216615	1	5.55112e-15	3	1.67224	0.216615	1	5.55112e-15	3	2020.04.16.xlsm	2020.04.16.sda	A4
OR13a	MIO13ap+DOGGB	B4	(+)-beta-cedrene	100	xc+0.1%DMSO	27	0		0		3	0	0	0		3	2020.04.16.xlsm	2020.04.16.sda	B4
OR13a	MIO13ap+DOGGB	B4	(R)-(+)-limonene	100	xc+0.1%DMSO	27	0		0		3	0	0	0		3	2020.04.16.xlsm	2020.04.16.sda	C4
OR13a	MIO13ap+DOGGB	B4	isopentyl acetate	100	xc+0.1%DMSO	27	0		0		3	0	0	0		3	2020.04.16.xlsm	2020.04.16.sda	D4
OR13a	MIO13ap+DOGGB	B4	ethyl propionate	100	xc+0.1%DMSO	27	0		0		3	0	0	0		3	2020.04.16.xlsm	2020.04.16.sda	E4
OR13a	MIO13ap+DOGGB	B4	styrene	100	xc+0.1%DMSO	27	0		0		3	0	0	0		3	2020.04.16.xlsm	2020.04.16.sda	F4
OR13a	MIO13ap+DOGGB	B4	1-octen-3-ol	3	xc+0.1%DMSO	27	0.422847	0.0914627	0.252863	8.86413	3	0.422847	0.0914627	0.252863	8.86413	3	2020.04.16.xlsm	2020.04.16.sda	G4
OR13a	MIO13ap+DOGGB	B4	2-heptanol	100	xc+0.1%DMSO	27	0		0		3	0	0	0		3	2020.04.16.xlsm	2020.04.16.sda	H4
OR13a	MIO13ap+DOGGB	B4	propyl acetate	100	xc+0.1%DMSO	27	0		0		3	0	0	0		3	2020.04.16.xlsm	2020.04.16.sda	I4
OR13a	MIO13ap+DOGGB	B4	alpha-terpineol	100	xc+0.1%DMSO	27	0.0679454	0.117685	0.0406314	2361.15	3	0	0	0	2361.15	2	2020.04.16.xlsm	2020.04.16.sda	J4
OR13a	MIO13ap+DOGGB	B4	acetophenone	100	xc+0.1%DMSO	27	0		0		3	0	0	0		3	2020.04.16.xlsm	2020.04.16.sda	K4
OR13a	MIO13ap+DOGGB	B4	ethyl benzoate	100	xc+0.1%DMSO	27	0.211307	0.365994	0.126362	691.378	3	0	0	0	691.378	2	2020.04.16.xlsm	2020.04.16.sda	L4
OR13a	MIO13ap+DOGGB	B4	1-pentanol	100	xc+0.1%DMSO	27	0		0		3	0	0	0		3	2020.04.16.xlsm	2020.04.16.sda	M4
OR13a	MIO13ap+DOGGB	B4	butyl acetate	100	xc+0.1%DMSO	27	0		0		3	0	0	0		3	2020.04.16.xlsm	2020.04.16.sda	N4
OR13a	MIO13ap+DOGGB	B4	ethyl butyrate	100	xc+0.1%DMSO	27	0.078931	0.136712	0.0472009	2018.61	3	0	0	0	2018.61	2	2020.04.16.xlsm	2020.04.16.sda	O4
OR13a	MIO13ap+DOGGB	B4	methyl salicylate	10	xc+0.1%DMSO	27	0		0		3	0	0	0		3	2020.04.16.xlsm	2020.04.16.sda	P4
OR47a	MIO47aDOGGB	G10	VUAA1	50	xc+0.1%DMSO	27	2.56552	0.412231	1	0	3	2.56552	0.412231	1	0	3	2020.04.16.xlsm	2020.04.16.sda	A7
OR47a	MIO47aDOGGB	G10	(+)-beta-cedrene	100	xc+0.1%DMSO	27	0		0		3	0	0	0		3	2020.04.16.xlsm	2020.04.16.sda	B7
OR47a	MIO47aDOGGB	G10	(R)-(+)-limonene	100	xc+0.1%DMSO	27	0		0		3	0	0	0		3	2020.04.16.xlsm	2020.04.16.sda	C7
OR47a	MIO47aDOGGB	G10	isopentyl acetate	100	xc+0.1%DMSO	27	0.648775	0.04266	0.252883	295.44	3	0.648775	0.04266	0.252883	295.44	3	2020.04.16.xlsm	2020.04.16.sda	D7
OR47a	MIO47aDOGGB	G10	ethyl propionate	100	xc+0.1%DMSO	27	0		0		3	0	0	0		3	2020.04.16.xlsm	2020.04.16.sda	E7
OR47a	MIO47aDOGGB	G10	styrene	100	xc+0.1%DMSO	27	0		0		3	0	0	0		3	2020.04.16.xlsm	2020.04.16.sda	F7
OR47a	MIO47aDOGGB	G10	1-octen-3-ol	3	xc+0.1%DMSO	27	0.144892	0.125916	0.0564769	50.1191	3	0.144892	0.125916	0.0564769	50.1191	3	2020.04.16.xlsm	2020.04.16.sda	G7
OR47a	MIO47aDOGGB	G10	2-heptanol	100	xc+0.1%DMSO	27	0		0		3	0	0	0		3	2020.04.16.xlsm	2020.04.16.sda	H7
OR47a	MIO47aDOGGB	G10	propyl acetate	100	xc+0.1%DMSO	27	0.276025	0.0506592	0.10759	829.451	3	0.276025	0.0506592	0.10759	829.451	3	2020.04.16.xlsm	2020.04.16.sda	I7
OR47a	MIO47aDOGGB	G10	alpha-terpineol	100	xc+0.1%DMSO	27	0		0		3	0	0	0		3	2020.04.16.xlsm	2020.04.16.sda	J7
OR47a	MIO47aDOGGB	G10	acetophenone	100	xc+0.1%DMSO	27	0		0		3	0	0	0		3	2020.04.16.xlsm	2020.04.16.sda	K7
OR47a	MIO47aDOGGB	G10	ethyl benzoate	100	xc+0.1%DMSO	27	0		0		3	0	0	0		3	2020.04.16.xlsm	2020.04.16.sda	L7
OR47a	MIO47aDOGGB	G10	1-pentanol	100	xc+0.1%DMSO	27	0		0		3	0	0	0		3	2020.04.16.xlsm	2020.04.16.sda	M7
OR47a	MIO47aDOGGB	G10	butyl acetate	100	xc+0.1%DMSO	27	0.114026	0.197498	0.0444455	2149.94	3	0	0	0	2149.94	2	2020.04.16.xlsm	2020.04.16.sda	N7
OR47a	MIO47aDOGGB	G10	ethyl butyrate	100	xc+0.1%DMSO	27	0.345093	0.0429691	0.134512	643.429	3	0.345093	0.0429691	0.134512	643.429	3	2020.04.16.xlsm	2020.04.16.sda	O7
OR47a	MIO47aDOGGB	G10	methyl salicylate	10	xc+0.1%DMSO	27	0		0		3	0	0	0		3	2020.04.16.xlsm	2020.04.16.sda	P7
OR49b	MIO49bp+DOGGB	E4	VUAA1	50	xc+0.1%DMSO	27	2.62448	0.934238	1	0	3	2.62448	0.934238	1	0	3	2020.04.16.xlsm	2020.04.16.sda	A10
OR49b	MIO49bp+DOGGB	E4	(+)-beta-cedrene	100	xc+0.1%DMSO	27	0		0		3	0	0	0		3	2020.04.16.xlsm	2020.04.16.sda	B10
OR49b	MIO49bp+DOGGB	E4	(R)-(+)-limonene	100	xc+0.1%DMSO	27	0.0933295	0.161651	0.0355611	2712.06	3	0	0	0	2712.06	2	2020.04.16.xlsm	2020.04.16.sda	C10
OR49b	MIO49bp+DOGGB	E4	isopentyl acetate	100	xc+0.1%DMSO	27	0.0799898	0.138546	0.0304783	3181.02	3	0	0	0	3181.02	2	2020.04.16.xlsm	2020.04.16.sda	D10
OR49b	MIO49bp+DOGGB	E4	ethyl propionate	100	xc+0.1%DMSO	27	0		0		3	0	0	0		3	2020.04.16.xlsm	2020.04.16.sda	E10
OR49b	MIO49bp+DOGGB	E4	styrene	100	xc+0.1%DMSO	27	0		0		3	0	0	0		3	2020.04.16.xlsm	2020.04.16.sda	F10
OR49b	MIO49bp+DOGGB	E4	1-octen-3-ol	3	xc+0.1%DMSO	27	0		0		3	0	0	0		3	2020.04.16.xlsm	2020.04.16.sda	G10
OR49b	MIO49bp+DOGGB	E4	2-heptanol	100	xc+0.1%DMSO	27	0		0		3	0	0	0		3	2020.04.16.xlsm	2020.04.16.sda	H10
OR49b	MIO49bp+DOGGB	E4	propyl acetate	100	xc+0.1%DMSO	27	0		0		3	0	0	0		3	2020.04.16.xlsm	2020.04.16.sda	I10
OR49b	MIO49bp+DOGGB	E4	alpha-terpineol	100	xc+0.1%DMSO	27	0		0		3	0	0	0		3	2020.04.16.xlsm	2020.04.16.sda	J10
OR49b	MIO49bp+DOGGB	E4	acetophenone	100	xc+0.1%DMSO	27	0.0891864	0.154475	0.0339825	2842.69	3	0	0	0	2842.69	2	2020.04.16.xlsm	2020.04.16.sda	K10
OR49b	MIO49bp+DOGGB	E4	ethyl benzoate	100	xc+0.1%DMSO	27	0		0		3	0	0	0		3	2020.04.16.xlsm	2020.04.16.sda	L10
OR49b	MIO49bp+DOGGB	E4	1-pentanol	100	xc+0.1%DMSO	27	0		0		3	0	0	0		3	2020.04.16.xlsm	2020.04.16.sda	M10
OR49b	MIO49bp+DOGGB	E4	butyl acetate	100	xc+0.1%DMSO	27	0		0		3	0	0	0		3	2020.04.16.xlsm	2020.04.16.sda	N10
OR49b	MIO49bp+DOGGB	E4	ethyl butyrate	100	xc+0.1%DMSO	27	0		0		3	0	0	0		3	2020.04.16.xlsm	2020.04.16.sda	O10
OR49b	MIO49bp+DOGGB	E4	methyl salicylate	10	xc+0.1%DMSO	27	0		0		3	0	0	0		3	2020.04.16.xlsm	2020.04.16.sda	P10
OR71a	MIO71aP+DOGGB	A9	VUAA1	50	xc+0.1%DMSO	27	2.62686	0.137339	1	0	3	2.62686	0.137339	1	0	3	2020.04.16.xlsm	2020.04.16.sda	A13
OR71a	MIO71aP+DOGGB	A9	(+)-beta-cedrene	100	xc+0.1%DMSO	27	0		0		3	0	0	0		3	2020.04.16.xlsm	2020.04.16.sda	B13
OR71a	MIO71aP+DOGGB	A9	(R)-(+)-limonene	100	xc+0.1%DMSO	27	0		0		3	0	0	0		3	2020.04.16.xlsm	2020.04.16.sda	C13
OR71a	MIO71aP+DOGGB	A9	isopentyl acetate	100	xc+0.1%DMSO	27	0.0820824	0.142171	0.0312474	3100.27	3	0	0	0	3100.27	2	2020.04.16.xlsm	2020.04.16.sda	D13
OR71a	MIO71aP+DOGGB	A9	ethyl propionate	100	xc+0.1%DMSO	27	0		0		3	0	0	0		3	2020.04.16.xlsm	2020.04.16.sda	E13
OR71a	MIO71aP+DOGGB	A9	styrene	100	xc+0.1%DMSO	27	0		0		3	0	0	0		3	2020.04.16.xlsm	2020.04.16.sda	F13
OR71a	MIO71aP+DOGGB	A9	1-octen-3-ol	3	xc+0.1%DMSO	27	0		0		3	0	0	0		3	2020.04.16.xlsm	2020.04.16.sda	G13
OR71a	MIO71aP+DOGGB	A9	2-heptanol	100	xc+0.1%DMSO	27	0.292542	0.0616592	0.111366	797.94	3	0.292542	0.0616592	0.111366	797.94	3	2020.04.16.xlsm	2020.04.16.sda	H13
OR71a	MIO71aP+DOGGB	A9	propyl acetate	100	xc+0.1%DMSO	27	0		0		3	0	0	0		3	2020.04.16.xlsm	2020.04.16.sda	I13
OR71a	MIO71aP+DOGGB	A9	alpha-terpineol	100	xc+0.1%DMSO	27	0		0		3	0	0	0		3	2020.04.16.xlsm	2020.04.16.sda	J13
OR71a	MIO71aP+DOGGB	A9	acetophenone	100	xc+0.1%DMSO	27	0		0		3	0	0	0		3	2020.04.16.xlsm	2020.04.16.sda	K13
OR71a	MIO71aP+DOGGB	A9	ethyl benzoate	100	xc+0.1%DMSO	27	0.295656	0.014064	0.112551	788.483	3	0.295656	0.014064	0.112551	788.483	3	2020.04.16.xlsm	2020.04.16.sda	L13
OR71a	MIO71aP+DOGGB	A9	1-pentanol	100	xc+0.1%DMSO	27	0		0		3	0	0	0		3	2020.04.16.xlsm	2020.04.16.sda	M13
OR71a	MIO71aP+DOGGB	A9	butyl acetate	100	xc+0.1%DMSO	27	0		0		3	0	0	0		3	2020.04.16.xlsm	2020.04.16.sda	N13
OR71a	MIO71aP+DOGGB	A9	ethyl butyrate	100	xc+0.1%DMSO	27	0		0		3	0	0	0		3	2020.04.16.xlsm	2020.04.16.sda	O13
OR71a	MIO71aP+DOGGB	A9	methyl salicylate	10	xc+0.1%DMSO	27	0		0		3	0	0	0		3	2020.04.16.xlsm	2020.04.16.sda	P13
OR85b	MIO85bDOGGP	B10	VUAA1	50	xc+0.1%DMSO	27	1.27399	0.60251	1	0	3	1.27399	0.60251	1	0	3	2020.04.16.xlsm	2020.04.16.sda	A16
OR85b	MIO85bDOGGP	B10	(+)-beta-cedrene	100	xc+0.1%DMSO	27	0		0		3	0	0	0		3	2020.04.16.xlsm	2020.04.16.sda	B16
OR85b	MIO85bDOGGP	B10	(R)-(+)-limonene	100	xc+0.1%DMSO	27	0.0718786	0.124497	0.0564198	1672.43	3	0	0	0	1672.43	2	2020.04.16.xlsm	2020.04.16.sda	C16
OR85b	MIO85bDOGGP	B10	isopentyl acetate	100	xc+0.1%DMSO	27	0		0		3	0	0	0		3	2020.04.16.xlsm	2020.04.16.sda	D16
OR85b	MIO85bDOGGP	B10	ethyl propionate	100	xc+0.1%DMSO	27	0		0		3	0	0	0		3	2020.04.16.xlsm	2020.04.16.sda	E16
OR85b	MIO85bDOGGP	B10	styrene	100	xc+0.1%DMSO	27	0		0		3	0	0	0		3	2020.04.16.xlsm	2020.04.16.sda	F16
OR85b	MIO85bDOGGP	B10	1-octen-3-ol	3	xc+0.1%DMSO	27	0		0		3	0	0	0		3	2020.04.16.xlsm	2020.04.16.sda	G16
OR85b	MIO85bDOGGP	B10	2-heptanol	100	xc+0.1%DMSO	27	0.505942	0.127975	0.397131	151.806	3	0.505942	0.127975	0.397131	151.806	3	2020.04.16.xlsm	2020.04.16.sda	H16
OR85b	MIO85bDOGGP	B10	propyl acetate	100	xc+0.1%DMSO	27	0		0		3	0	0	0		3	2020.04.16.xlsm	2020.04.16.sda	I16
OR85b	MIO85bDOGGP	B10	alpha-terpineol	100	xc+0.1%DMSO	27	0		0		3	0	0	0		3	2020.04.16.xlsm	2020.04.16.sda	J16
OR85b	MIO85bDOGGP	B10	acetophenone	100	xc+0.1%DMSO	27	0		0		3	0	0	0		3	2020.04.16.xlsm	2020.04.16.sda	K16
OR85b	MIO85bDOGGP	B10	ethyl benzoate	100	xc+0.1%DMSO	27	0		0		3	0	0	0		3	2020.04.16.xlsm	2020.04.16.sda	L16
OR85b	MIO85bDOGGP	B10	1-pentanol	100	xc+0.1%DMSO	27	0		0		3	0	0	0		3	2020.04.16.xlsm	2020.04.16.sda	M16
OR85b	MIO85bDOGGP	B10	butyl acetate	100	xc+0.1%DMSO	27	0		0		3	0	0	0		3	2020.04.16.xlsm	2020.04.16.sda	N16
OR85b	MIO85bDOGGP	B10	ethyl butyrate	100	xc+0.1%DMSO	27	0		0		3	0	0	0		3	2020.04.16.xlsm	2020.04.16.sda	O16
OR85b	MIO85bDOGGP	B10	methyl salicylate	10	xc+0.1%DMSO	27	0		0		3	0	0	0		3	2020.04.16.xlsm	2020.04.16.sda	P16
OR98a	MIO98aDOGGB	B6	VUAA1	50	xc+0.1%DMSO	27	2.25946	0.441071	1	-1.11022e-14	3	2.25946	0.441071	1	-1.11022e-14	3	2020.04.16.xlsm	2020.04.16.sda	A19
OR98a	MIO98aDOGGB	B6	(+)-beta-cedrene	100	xc+0.1%DMSO	27	0		0		3	0	0	0		3	2020.04.16.xlsm	2020.04.16.sda	B19
OR98a	MIO98aDOGGB	B6	(R)-(+)-limonene	100	xc+0.1%DMSO	27	0		0		3	0	0	0		3	2020.04.16.xlsm	2020.04.16.sda	C19
OR98a	MIO98aDOGGB	B6	isopentyl acetate	100	xc+0.1%DMSO	27	0.633361	0.131956	0.280316	256.741	3	0.633361	0.131956	0.280316	256.741	3	2020.04.16.xlsm	2020.04.16.sda	D19
OR98a	MIO98aDOGGB	B6	ethyl propionate	100	xc+0.1%DMSO	27	0		0		3	0	0	0		3	2020.04.16.xlsm	2020.04.16.sda	E19
OR98a	MIO98aDOGGB	B6	styrene	100	xc+0.1%DMSO	27	0		0		3	0	0	0		3	2020.04.16.xlsm	2020.04.16.sda	F19
OR98a	MIO98aDOGGB	B6	1-octen-3-ol	3	xc+0.1%DMSO	27	0		0		3	0	0	0		3	2020.04.16.xlsm	2020.04.16.sda	G19
OR98a	MIO98aDOGGB	B6	2-heptanol	100	xc+0.1%DMSO	27	0.614783	0.537506	0.272093	267.521	3	0.614783	0.537506	0.272093	267.521	3	2020.04.16.xlsm	2020.04.16.sda	H19
OR98a	MIO98aDOGGB	B6	propyl acetate	100	xc+0.1%DMSO	27	0		0		3	0	0	0		3	2020.04.16.xlsm	2020.04.16.sda	I19
OR98a	MIO98aDOGGB	B6	alpha-terpineol	100	xc+0.1%DMSO	27	0.0874978	0.151551	0.0387251	2482.3	3	0	0	0	2482.3	2	2020.04.16.xlsm	2020.04.16.sda	J19
OR98a	MIO98aDOGGB	B6	acetophenone	100	xc+0.1%DMSO	27	0		0		3	0	0	0		3	2020.04.16.xlsm	2020.04.16.sda	K19
OR98a	MIO98aDOGGB	B6	ethyl benzoate	100	xc+0.1%DMSO	27	0.426637	0.0208505	0.188823	429.597	3	0.426637	0.0208505	0.188823	429.597	3	2020.04.16.xlsm	2020.04.16.sda	L19
OR98a	MIO98aDOGGB	B6	1-pentanol	100	xc+0.1%DMSO	27	0		0		3	0	0	0		3	2020.04.16.xlsm	2020.04.16.sda	M19
OR98a	MIO98aDOGGB	B6	butyl acetate	100	xc+0.1%DMSO	27	0		0		3	0	0	0		3	2020.04.16.xlsm	2020.04.16.sda	N19
OR98a	MIO98aDOGGB	B6	ethyl butyrate	100	xc+0.1%DMSO	27	0		0		3	0	0	0		3	2020.04.16.xlsm	2020.04.16.sda	O19
OR98a	MIO98aDOGGB	B6	methyl salicylate	10	xc+0.1%DMSO	27	0		0		3	0	0	0		3	2020.04.16.xlsm	2020.04.16.sda	P19
0	0	0		50	xc+0.1%DMSO	27					0					0	2020.04.16.xlsm	2020.04.16.sda	A22
0	0	0		100	xc+0.1%DMSO	27					0					0	2020.04.16.xlsm	2020.04.16.sda	B22
0	0	0		100	xc+0.1%DMSO	27					0					0	2020.04.16.xlsm	2020.04.16.sda	C22
0	0	0		100	xc+0.1%DMSO	27					0					0	2020.04.16.xlsm	2020.04.16.sda	D22
0	0	0		100	xc+0.1%DMSO	27					0					0	2020.04.16.xlsm	2020.04.16.sda	E22
0	0	0		100	xc+0.1%DMSO	27					0					0	2020.04.16.xlsm	2020.04.16.sda	F22
0	0	0		3	xc+0.1%DMSO	27					0					0	2020.04.16.xlsm	2020.04.16.sda	G22
0	0	0		100	xc+0.1%DMSO	27					0					0	2020.04.16.xlsm	2020.04.16.sda	H22
0	0	0		100	xc+0.1%DMSO	27					0					0	2020.04.16.xlsm	2020.04.16.sda	I22
0	0	0		100	xc+0.1%DMSO	27					0					0	2020.04.16.xlsm	2020.04.16.sda	J22
0	0	0		100	xc+0.1%DMSO	27					0					0	2020.04.16.xlsm	2020.04.16.sda	K22
0	0	0		100	xc+0.1%DMSO	27					0					0	2020.04.16.xlsm	2020.04.16.sda	L22
0	0	0		100	xc+0.1%DMSO	27					0					0	2020.04.16.xlsm	2020.04.16.sda	M22
0	0	0		100	xc+0.1%DMSO	27					0					0	2020.04.16.xlsm	2020.04.16.sda	N22
0	0	0		100	xc+0.1%DMSO	27					0					0	2020.04.16.xlsm	2020.04.16.sda	O22
0	0	0		10	xc+0.1%DMSO	27					0					0	2020.04.16.xlsm	2020.04.16.sda	P22
OR10a	MIO10ap+DOGGB	G5	VUAA1	50	xc+0.1%DMSO	27	1.56765	0.381085	1	-1.11022e-14	3	1.56765	0.381085	1	-1.11022e-14	3	2020.05.08.xlsm	2020.05.08.sda	A1
OR10a	MIO10ap+DOGGB	G5	3-methylphenol	1	xc+0.1%DMSO	27	0		0		3	0	0	0		3	2020.05.08.xlsm	2020.05.08.sda	B1
OR10a	MIO10ap+DOGGB	G5	3-methylphenol	10	xc+0.1%DMSO	27	0.0742846	0.128665	0.0473859	201.033	3	0	0	0	201.033	2	2020.05.08.xlsm	2020.05.08.sda	C1
OR10a	MIO10ap+DOGGB	G5	(+)-longifolene	1	xc+0.1%DMSO	27	0.171274	0.148611	0.109255	8.15289	3	0.171274	0.148611	0.109255	8.15289	3	2020.05.08.xlsm	2020.05.08.sda	D1
OR10a	MIO10ap+DOGGB	G5	(+)-longifolene	10	xc+0.1%DMSO	27	0.168418	0.150615	0.107434	83.0808	3	0.168418	0.150615	0.107434	83.0808	3	2020.05.08.xlsm	2020.05.08.sda	E1
OR10a	MIO10ap+DOGGB	G5	1,3-Dimethoxy benzene	1	xc+0.1%DMSO	27	0		0		3	0	0	0		3	2020.05.08.xlsm	2020.05.08.sda	F1
OR10a	MIO10ap+DOGGB	G5	1,3-Dimethoxy benzene	10	xc+0.1%DMSO	27	0		0		3	0	0	0		3	2020.05.08.xlsm	2020.05.08.sda	G1
OR10a	MIO10ap+DOGGB	G5	eugenol	1	xc+0.1%DMSO	27	0.270963	0.0354961	0.172846	4.78548	3	0.270963	0.0354961	0.172846	4.78548	3	2020.05.08.xlsm	2020.05.08.sda	H1
OR10a	MIO10ap+DOGGB	G5	eugenol	10	xc+0.1%DMSO	27	0		0		3	0	0	0		3	2020.05.08.xlsm	2020.05.08.sda	I1
OR10a	MIO10ap+DOGGB	G5	limonene	1	xc+0.1%DMSO	27	0		0		3	0	0	0		3	2020.05.08.xlsm	2020.05.08.sda	J1
OR10a	MIO10ap+DOGGB	G5	limonene	10	xc+0.1%DMSO	27	0		0		3	0	0	0		3	2020.05.08.xlsm	2020.05.08.sda	K1
OR10a	MIO10ap+DOGGB	G5	methyl salicylate	10	xc+0.1%DMSO	27	0.465659	0.0502494	0.297043	23.6652	3	0.465659	0.0502494	0.297043	23.6652	3	2020.05.08.xlsm	2020.05.08.sda	L1
OR10a	MIO10ap+DOGGB	G5	pentyl acetate	1	xc+0.1%DMSO	27	0		0		3	0	0	0		3	2020.05.08.xlsm	2020.05.08.sda	M1
OR10a	MIO10ap+DOGGB	G5	styrene	10	xc+0.1%DMSO	27	0		0		3	0	0	0		3	2020.05.08.xlsm	2020.05.08.sda	N1
OR10a	MIO10ap+DOGGB	G5	6-methyl-5-hepten-2-one	10	xc+0.1%DMSO	27	0.11527	0.199654	0.0735304	125.998	3	0	0	0	125.998	2	2020.05.08.xlsm	2020.05.08.sda	O1
OR10a	MIO10ap+DOGGB	G5	2-heptanone	10	xc+0.1%DMSO	27	0		0		3	0	0	0		3	2020.05.08.xlsm	2020.05.08.sda	P1
OR71a	MIO71ap+DOGGB	A9	VUAA1	50	xc+0.1%DMSO	27	1.76402	0.313019	1	0	3	1.76402	0.313019	1	0	3	2020.05.08.xlsm	2020.05.08.sda	A4
OR71a	MIO71ap+DOGGB	A9	3-methylphenol	1	xc+0.1%DMSO	27	0		0		3	0	0	0		3	2020.05.08.xlsm	2020.05.08.sda	B4
OR71a	MIO71ap+DOGGB	A9	3-methylphenol	10	xc+0.1%DMSO	27	0.0725844	0.12572	0.0411471	233.031	3	0	0	0	233.031	2	2020.05.08.xlsm	2020.05.08.sda	C4
OR71a	MIO71ap+DOGGB	A9	(+)-longifolene	1	xc+0.1%DMSO	27	0		0		3	0	0	0		3	2020.05.08.xlsm	2020.05.08.sda	D4
OR71a	MIO71ap+DOGGB	A9	(+)-longifolene	10	xc+0.1%DMSO	27	0.0751828	0.13022	0.04262	224.631	3	0	0	0	224.631	2	2020.05.08.xlsm	2020.05.08.sda	E4
OR71a	MIO71ap+DOGGB	A9	1,3-Dimethoxy benzene	1	xc+0.1%DMSO	27	0		0		3	0	0	0		3	2020.05.08.xlsm	2020.05.08.sda	F4
OR71a	MIO71ap+DOGGB	A9	1,3-Dimethoxy benzene	10	xc+0.1%DMSO	27	0.137824	0.119495	0.0781303	117.991	3	0.137824	0.119495	0.0781303	117.991	3	2020.05.08.xlsm	2020.05.08.sda	G4
OR71a	MIO71ap+DOGGB	A9	eugenol	1	xc+0.1%DMSO	27	0		0		3	0	0	0		3	2020.05.08.xlsm	2020.05.08.sda	H4
OR71a	MIO71ap+DOGGB	A9	eugenol	10	xc+0.1%DMSO	27	0.328394	0.0858843	0.186162	43.7168	3	0.328394	0.0858843	0.186162	43.7168	3	2020.05.08.xlsm	2020.05.08.sda	I4
OR71a	MIO71ap+DOGGB	A9	limonene	1	xc+0.1%DMSO	27	0		0		3	0	0	0		3	2020.05.08.xlsm	2020.05.08.sda	J4
OR71a	MIO71ap+DOGGB	A9	limonene	10	xc+0.1%DMSO	27	0		0		3	0	0	0		3	2020.05.08.xlsm	2020.05.08.sda	K4
OR71a	MIO71ap+DOGGB	A9	methyl salicylate	10	xc+0.1%DMSO	27	0		0		3	0	0	0		3	2020.05.08.xlsm	2020.05.08.sda	L4
OR71a	MIO71ap+DOGGB	A9	pentyl acetate	1	xc+0.1%DMSO	27	0.0719027	0.124539	0.0407606	23.5335	3	0	0	0	23.5335	2	2020.05.08.xlsm	2020.05.08.sda	M4
OR71a	MIO71ap+DOGGB	A9	styrene	10	xc+0.1%DMSO	27	0.0837501	0.145059	0.0474767	200.63	3	0	0	0	200.63	2	2020.05.08.xlsm	2020.05.08.sda	N4
OR71a	MIO71ap+DOGGB	A9	6-methyl-5-hepten-2-one	10	xc+0.1%DMSO	27	0.311799	0.0714562	0.176754	46.5758	3	0.311799	0.0714562	0.176754	46.5758	3	2020.05.08.xlsm	2020.05.08.sda	O4
OR71a	MIO71ap+DOGGB	A9	2-heptanone	10	xc+0.1%DMSO	27	0.207404	0.182614	0.117574	75.0526	3	0.207404	0.182614	0.117574	75.0526	3	2020.05.08.xlsm	2020.05.08.sda	P4
OR49b	MIO49bp+DOGGB	E4	VUAA1	50	xc+0.1%DMSO	27	1.01126	0.786421	1	-1.11022e-14	3	1.01126	0.786421	1	-1.11022e-14	3	2020.05.08.xlsm	2020.05.08.sda	A7
OR49b	MIO49bp+DOGGB	E4	3-methylphenol	1	xc+0.1%DMSO	27	0.0759048	0.131471	0.0750595	12.3228	3	0	0	0	12.3228	2	2020.05.08.xlsm	2020.05.08.sda	B7
OR49b	MIO49bp+DOGGB	E4	3-methylphenol	10	xc+0.1%DMSO	27	0.150391	0.130633	0.148716	57.2423	3	0.150391	0.130633	0.148716	57.2423	3	2020.05.08.xlsm	2020.05.08.sda	C7
OR49b	MIO49bp+DOGGB	E4	(+)-longifolene	1	xc+0.1%DMSO	27	0.156672	0.137205	0.154927	5.45466	3	0.156672	0.137205	0.154927	5.45466	3	2020.05.08.xlsm	2020.05.08.sda	D7
OR49b	MIO49bp+DOGGB	E4	(+)-longifolene	10	xc+0.1%DMSO	27	0.0784635	0.135903	0.0775897	118.883	3	0	0	0	118.883	2	2020.05.08.xlsm	2020.05.08.sda	E7
OR49b	MIO49bp+DOGGB	E4	1,3-Dimethoxy benzene	1	xc+0.1%DMSO	27	0.0741407	0.128415	0.073315	12.6398	3	0	0	0	12.6398	2	2020.05.08.xlsm	2020.05.08.sda	F7
OR49b	MIO49bp+DOGGB	E4	1,3-Dimethoxy benzene	10	xc+0.1%DMSO	27	0		0		3	0	0	0		3	2020.05.08.xlsm	2020.05.08.sda	G7
OR49b	MIO49bp+DOGGB	E4	eugenol	1	xc+0.1%DMSO	27	0.250237	0.232831	0.24745	3.04122	3	0.250237	0.232831	0.24745	3.04122	3	2020.05.08.xlsm	2020.05.08.sda	H7
OR49b	MIO49bp+DOGGB	E4	eugenol	10	xc+0.1%DMSO	27	0.0986795	0.170918	0.0975805	92.4795	3	0	0	0	92.4795	2	2020.05.08.xlsm	2020.05.08.sda	I7
OR49b	MIO49bp+DOGGB	E4	limonene	1	xc+0.1%DMSO	27	0		0		3	0	0	0		3	2020.05.08.xlsm	2020.05.08.sda	J7
OR49b	MIO49bp+DOGGB	E4	limonene	10	xc+0.1%DMSO	27	0		0		3	0	0	0		3	2020.05.08.xlsm	2020.05.08.sda	K7
OR49b	MIO49bp+DOGGB	E4	methyl salicylate	10	xc+0.1%DMSO	27	0		0		3	0	0	0		3	2020.05.08.xlsm	2020.05.08.sda	L7
OR49b	MIO49bp+DOGGB	E4	pentyl acetate	1	xc+0.1%DMSO	27	0		0		3	0	0	0		3	2020.05.08.xlsm	2020.05.08.sda	M7
OR49b	MIO49bp+DOGGB	E4	styrene	10	xc+0.1%DMSO	27	0.540662	0.0647273	0.534641	8.70414	3	0.540662	0.0647273	0.534641	8.70414	3	2020.05.08.xlsm	2020.05.08.sda	N7
OR49b	MIO49bp+DOGGB	E4	6-methyl-5-hepten-2-one	10	xc+0.1%DMSO	27	0		0		3	0	0	0		3	2020.05.08.xlsm	2020.05.08.sda	O7
OR49b	MIO49bp+DOGGB	E4	2-heptanone	10	xc+0.1%DMSO	27	0		0		3	0	0	0		3	2020.05.08.xlsm	2020.05.08.sda	P7
OR85b?	MIO85bDOGGP	B10	VUAA1	50	xc+0.1%DMSO	27	1.79487	0.183547	1	0	3	1.79487	0.183547	1	0	3	2020.05.08.xlsm	2020.05.08.sda	A10
OR85b?	MIO85bDOGGP	B10	3-methylphenol	1	xc+0.1%DMSO	27	0		0		3	0	0	0		3	2020.05.08.xlsm	2020.05.08.sda	B10
OR85b?	MIO85bDOGGP	B10	3-methylphenol	10	xc+0.1%DMSO	27	0.0824471	0.142803	0.0459349	207.7	3	0	0	0	207.7	2	2020.05.08.xlsm	2020.05.08.sda	C10
OR85b?	MIO85bDOGGP	B10	(+)-longifolene	1	xc+0.1%DMSO	27	0.192543	0.171423	0.107274	8.32192	3	0.192543	0.171423	0.107274	8.32192	3	2020.05.08.xlsm	2020.05.08.sda	D10
OR85b?	MIO85bDOGGP	B10	(+)-longifolene	10	xc+0.1%DMSO	27	0.0984455	0.170513	0.0548483	172.321	3	0	0	0	172.321	2	2020.05.08.xlsm	2020.05.08.sda	E10
OR85b?	MIO85bDOGGP	B10	1,3-Dimethoxy benzene	1	xc+0.1%DMSO	27	0.0992877	0.171971	0.0553175	17.0775	3	0	0	0	17.0775	2	2020.05.08.xlsm	2020.05.08.sda	F10
OR85b?	MIO85bDOGGP	B10	1,3-Dimethoxy benzene	10	xc+0.1%DMSO	27	0		0		3	0	0	0		3	2020.05.08.xlsm	2020.05.08.sda	G10
OR85b?	MIO85bDOGGP	B10	eugenol	1	xc+0.1%DMSO	27	0.252559	0.0509924	0.140712	6.10673	3	0.252559	0.0509924	0.140712	6.10673	3	2020.05.08.xlsm	2020.05.08.sda	H10
OR85b?	MIO85bDOGGP	B10	eugenol	10	xc+0.1%DMSO	27	0.263849	0.095474	0.147002	58.0265	3	0.263849	0.095474	0.147002	58.0265	3	2020.05.08.xlsm	2020.05.08.sda	I10
OR85b?	MIO85bDOGGP	B10	limonene	1	xc+0.1%DMSO	27	0		0		3	0	0	0		3	2020.05.08.xlsm	2020.05.08.sda	J10
OR85b?	MIO85bDOGGP	B10	limonene	10	xc+0.1%DMSO	27	0		0		3	0	0	0		3	2020.05.08.xlsm	2020.05.08.sda	K10
OR85b?	MIO85bDOGGP	B10	methyl salicylate	10	xc+0.1%DMSO	27	0		0		3	0	0	0		3	2020.05.08.xlsm	2020.05.08.sda	L10
OR85b?	MIO85bDOGGP	B10	pentyl acetate	1	xc+0.1%DMSO	27	0		0		3	0	0	0		3	2020.05.08.xlsm	2020.05.08.sda	M10
OR85b?	MIO85bDOGGP	B10	styrene	10	xc+0.1%DMSO	27	0.073246	0.126866	0.0408085	235.047	3	0	0	0	235.047	2	2020.05.08.xlsm	2020.05.08.sda	N10
OR85b?	MIO85bDOGGP	B10	6-methyl-5-hepten-2-one	10	xc+0.1%DMSO	27	0.0765029	0.132507	0.0426231	224.615	3	0	0	0	224.615	2	2020.05.08.xlsm	2020.05.08.sda	O10
OR85b?	MIO85bDOGGP	B10	2-heptanone	10	xc+0.1%DMSO	27	0.166037	0.147827	0.0925064	98.1007	3	0.166037	0.147827	0.0925064	98.1007	3	2020.05.08.xlsm	2020.05.08.sda	P10
OR98a	MIO98aDOGGB	B6	VUAA1	50	xc+0.1%DMSO	27	1.79929	1.09982	1	5.55112e-15	3	1.79929	1.09982	1	5.55112e-15	3	2020.05.08.xlsm	2020.05.08.sda	A13
OR98a	MIO98aDOGGB	B6	3-methylphenol	1	xc+0.1%DMSO	27	0.0774719	0.134185	0.0430569	22.2251	3	0	0	0	22.2251	2	2020.05.08.xlsm	2020.05.08.sda	B13
OR98a	MIO98aDOGGB	B6	3-methylphenol	10	xc+0.1%DMSO	27	0.142054	0.123648	0.0789499	116.663	3	0.142054	0.123648	0.0789499	116.663	3	2020.05.08.xlsm	2020.05.08.sda	C13
OR98a	MIO98aDOGGB	B6	(+)-longifolene	1	xc+0.1%DMSO	27	0		0		3	0	0	0		3	2020.05.08.xlsm	2020.05.08.sda	D13
OR98a	MIO98aDOGGB	B6	(+)-longifolene	10	xc+0.1%DMSO	27	0.193675	0.176833	0.107639	82.9029	3	0.193675	0.176833	0.107639	82.9029	3	2020.05.08.xlsm	2020.05.08.sda	E13
OR98a	MIO98aDOGGB	B6	1,3-Dimethoxy benzene	1	xc+0.1%DMSO	27	0		0		3	0	0	0		3	2020.05.08.xlsm	2020.05.08.sda	F13
OR98a	MIO98aDOGGB	B6	1,3-Dimethoxy benzene	10	xc+0.1%DMSO	27	0		0		3	0	0	0		3	2020.05.08.xlsm	2020.05.08.sda	G13
OR98a	MIO98aDOGGB	B6	eugenol	1	xc+0.1%DMSO	27	0.181704	0.159923	0.100987	8.90231	3	0.181704	0.159923	0.100987	8.90231	3	2020.05.08.xlsm	2020.05.08.sda	H13
OR98a	MIO98aDOGGB	B6	eugenol	10	xc+0.1%DMSO	27	0.0898648	0.15565	0.0499445	190.222	3	0	0	0	190.222	2	2020.05.08.xlsm	2020.05.08.sda	I13
OR98a	MIO98aDOGGB	B6	limonene	1	xc+0.1%DMSO	27	0		0		3	0	0	0		3	2020.05.08.xlsm	2020.05.08.sda	J13
OR98a	MIO98aDOGGB	B6	limonene	10	xc+0.1%DMSO	27	0		0		3	0	0	0		3	2020.05.08.xlsm	2020.05.08.sda	K13
OR98a	MIO98aDOGGB	B6	methyl salicylate	10	xc+0.1%DMSO	27	0		0		3	0	0	0		3	2020.05.08.xlsm	2020.05.08.sda	L13
OR98a	MIO98aDOGGB	B6	pentyl acetate	1	xc+0.1%DMSO	27	0		0		3	0	0	0		3	2020.05.08.xlsm	2020.05.08.sda	M13
OR98a	MIO98aDOGGB	B6	styrene	10	xc+0.1%DMSO	27	0		0		3	0	0	0		3	2020.05.08.xlsm	2020.05.08.sda	N13
[truncated: 12,978 more rows]
[truncated: 18 more columns]

## Sheet: OR10a
	OR10a	Average response				N (BIOLOGICAL REPLICATES)				SD (BIOLOGICAL REPLICATES)				SD values are pasted as value as the original function was slow
	cc. (µM)	1	10	100		1	10	100		1	10	100		Paste to K3 after =, and hit Ctrl+Shift+Enter, then pull to the range K3:M68
	methyl salicylate	0.490443	0.554935	0.952499		7	65	4		0.247769	0.386779	0.346204		STDEV.S(IF(('LabNote SUMMARY'!$A:$A=$B$1)*('LabNote SUMMARY'!$D:$D=$B3)*('LabNote SUMMARY'!$E:$E=K$2),'LabNote SUMMARY'!$O:$O))
	methyl benzoate	0.30626	0.642545	0.671883		4	10	5		0.371219	0.227687	0.237144
	ethyl benzoate	0.290757	0.453809	0.493413		4	9	5		0.39481	0.199252	0.188479
	pentyl acetate	0.108981	0.0771766	0.301134		3	23	4		0.11102	0.116384	0.358941
	acetophenone	0.0382804	0	0.236668		3	3	3		0.0663036	0	0.113992
	2-hexyl-1-decanol	0.146076	0.105537	0.19382		3	3	3		0.167686	0.121577	0.249775
	isobutyl acetate	0.0657425	0.0460145	0.182061		3	3	3		0.0572138	0.0796994	0.173857
	benzaldehyde	0	0.0380969	0.16972		3	3	5		0	0.0659858	0.239685
	4-ethylguaiacol	0.0895844	0.0820417	0.14883		3	3	3		0.155165	0.0730694	0.128892
	styrene	0.0320747	0	0.144001		4	2	34		0.0641494	0	0.163672
	3-methylphenol	0.0935484	0.0624488	0.129428		3	3	4		0.125341	0.0693412	0.110826
	(−)-α-neoclovene	0	0.131252	0.123622		2	3	3		0	0.119341	0.137216
	Z3-hexenol	0.173594	0.194629	0.104559		3	3	5		0.262564	0.290731	0.130273
	isopentyl acetate	0.0882468	0.192056	0.100999		4	5	5		0.10514	0.0930715	0.13834
	beta-pinene	0.0276531	0.0408844	0.088499		2	3	3		0.0391075	0.0708139	0.153285
	ethyl hexanoate	0.0628908	0.0307904	0.0850768		3	5	3		0.0575797	0.0427172	0.106255
	tetradecane	0.109519	0.0421871	0.0839218		3	3	4		0.121412	0.0730702	0.167844
	alpha-pinene	0.0490287	0	0.0743812		4	3	5		0.0591435	0	0.121565
	e3-hexenol	0.0152622	0	0.0740394		4	2	4		0.0305243	0	0.0645304
	toluene	0.0291784	0	0.0704334		3	2	3		0.0505385	0	0.0650501
	4-methylphenol	0.0236758	0.0181366	0.0662204		4	3	3		0.0473517	0.0314136	0.114697
	(-)-trans-caryophyllene	0.140751	0.204221	0.0661323		3	4	3		0.0378989	0.204486	0.114545
	p-xylene	0	0	0.0641247		2	2	3		0	0	0.0590232
	3-hexanol	0.161402	0.0256629	0.0627594		3	3	4		0.152908	0.0444495	0.0735853
	3-octanol	0	0.0588443	0.0592098		2	4	5		0	0.117689	0.0591578
	ethylbenzene	0.171346	0.0330345	0.0574233		4	4	4		0.15895	0.0660691	0.0663297
	limonene	0	0	0.0572898		2	2	4		0	0	0.0666501
	ethyl butyrate	0	0.0238448	0.0276441		4	5	5		0	0.0533185	0.0618141
	e,e-farnesol	0.0339859	0.0632902	0.017424		3	4	5		0.0588653	0.0735373	0.0389613
	3-octanone	0.0193306	0.0978027	0.0264728		4	3	3		0.0386611	0.102142	0.0458523
	2-heptanone	0.0303087	0.0393998	0.0411688		3	3	21		0.0524963	0.0682424	0.064503
	m-xylene	0	0	0.019887		2	2	3		0	0	0.0344453
	(-)-alpha-cedrene	0.0205792	0.0592316	0		3	4	4		0.0356442	0.0690482	0
	(-)-caryophyllene oxide	0	0	0		2	2	3		0	0	0
	(+)-beta-cedrene	0.0217799	0.0186992	0		3	4	4		0.0377238	0.0373984	0
	(+)-limonene oxide	0	0.0206145	0		3	3	4		0	0.0357054	0
	(+)-longifolene	0.0830947	0.0537168	0.0279581		2	2	4		0.0369964	0.075967	0.0559162
	(5Z)-octa-1,5-dien-3-ol	0	0.0224692	0		2	4	3		0	0.0449385	0
	(R)-(+)-limonene	0	0.119571	0.01516		2	2	4		0	0.169098	0.03032
	1,2,4-trimethylbenzene	0.0680589	0	0.0253214		2	2	3		0.0962498	0	0.043858
	1,3-dimethoxy benzene	0	0	0		2	2	4		0	0	0
	1-heptanol	0.0156326	0.065717	0		4	3	4		0.0312651	0.113825	0
	1-octen-3-ol	0	0.0233693	0.0451851		2	25	4		0	0.0437801	0.0580089
	1-pentanol	0	0	0		2	2	3		0	0	0
	2-heptanol	0.0376335	0.0754231	0		3	3	4		0.0651831	0.130637	0
	2-hexanol	0.0254341	0	0		2	3	4		0.0359692	0	0
	2-hexanone	0.0990133	0	0		3	2	3		0.0415512	0	0
	3-carene	0.0692012	0	0		3	3	3		0.0628451	0	0
	6-methyl-5-hepten-2-one	0	0	0.0478283		2	2	31		0	0	0.0939524
	alpha-terpineol	0.0364423	0.0271126	0		3	3	4		0.0631199	0.0469604	0
	butyl acetate	0.0302043	0	0.0492897		3	3	4		0.0523154	0	0.0569934
	butyl propanoate	0	0	0.0344381		2	3	3		0	0	0.0596485
	decanal	0	0	0		3	3	3		0	0	0
	ethyl propionate	0.0156291	0.0189323	0		4	4	3		0.0312581	0.0378646	0
	eugenol	0.0848532	0.0574306	0		5	5	3		0.119465	0.128419	0
	linalool	0.0207626	0.0693354	0		3	3	5		0.0359619	0.0708503	0
	n-butyl ether	0.0364576	0.2457	0.0351495		3	3	4		0.0631464	0.12691	0.070299
	nonanal	0	0.0310414	0		2	2	3		0	0.0438992	0
	o-xylene	0	0	0		2	3	3		0	0	0
	p-cymene	0	0	0		2	3	4		0	0	0
	phenethyl alcohol	0.0315448	0.0573204	0.0293483		3	3	4		0.0546372	0.0599017	0.0586966
	propyl acetate	0	0.089139	0		2	3	4		0	0.0885683	0
	sabinene	0	0	0.0323487		2	2	3		0	0	0.0560296
	undecane	0	0	0		2	2	3		0	0	0
	z3-hexenyl acetate	0.136107	0	0		3	3	3		0.17919	0	0
	α-funebrene	0	0	0.0242064		2	2	3		0	0	0.0419268

## Sheet: OR13a
	OR13a	Average response				N (BIOLOGICAL REPLICATES)				SD (BIOLOGICAL REPLICATES)				SD values are pasted as value as the original function was slow
	cc. (µM)	1	10	100		1	10	100		1	10	100		Paste to K3 after =, and hit Ctrl+Shift+Enter, then pull to the range K3:M68
	1-octen-3-ol	0.312539	0.413279	0.379688		10	71	11		0.247793	0.224599	0.36217		STDEV.S(IF(('LabNote SUMMARY'!$A:$A=$B$1)*('LabNote SUMMARY'!$D:$D=$B3)*('LabNote SUMMARY'!$E:$E=K$2),'LabNote SUMMARY'!$O:$O))
	(5Z)-octa-1,5-dien-3-ol	0	0.153111	0.370075		2	3	5		0	0.175597	0.298256
	1-heptanol	0.0178884	0.145	0.218999		4	3	5		0.0357767	0.13744	0.196891
	methyl salicylate	0	0.00522466	0.213017		2	32	3		0	0.0224152	0.209527
	3-octanol	0	0	0.116652		4	4	4		0	0	0.0974341
	4-ethylguaiacol	0	0	0.105683		2	2	3		0	0	0.129781
	(-)-trans-caryophyllene	0	0.114528	0.104952		3	4	4		0	0.229055	0.209905
	z3-hexenyl acetate	0	0.0261096	0.0928279		3	4	3		0	0.0522193	0.160783
	2-heptanol	0.0407798	0	0.0769683		3	3	4		0.0364288	0	0.0942712
	e3-hexenol	0	0	0.0711463		5	3	3		0	0	0.061675
	methyl benzoate	0	0	0.0609703		4	3	3		0	0	0.105604
	benzaldehyde	0	0.0762339	0.0495891		3	3	3		0	0.132041	0.0858909
	2-hexanol	0	0	0.0485202		3	4	5		0	0	0.0779618
	pentyl acetate	0.0412309	0.00671191	0.0431915		3	30	3		0.0362907	0.0263908	0.0748099
	m-xylene	0	0	0.0418088		3	3	3		0	0	0.072415
	1,3-dimethoxy benzene	0	0	0.037138		2	2	3		0	0	0.0643249
	isobutyl acetate	0.0206357	0.0669482	0.0369673		5	4	3		0.0461428	0.0803901	0.0640292
	beta-pinene	0.0806426	0	0.0325163		2	2	3		0.0174949	0	0.0563198
	phenethyl alcohol	0.0657774	0.0573841	0.0312018		3	3	4		0.0622463	0.0538216	0.0624037
	(R)-(+)-limonene	0	0.0429254	0.0285341		2	2	3		0	0.0607057	0.0494225
	n-butyl ether	0	0	0.0259852		2	2	3		0	0	0.0450076
	e,e-farnesol	0	0.033012	0.0259577		3	6	4		0	0.0511634	0.0519155
	3-octanone	0	0	0.025505		3	3	3		0	0	0.044176
	p-xylene	0	0	0.0250254		2	2	3		0	0	0.0433453
	3-hexanol	0.0481828	0.0442519	0.0187967		2	2	3		0.0681408	0.0625816	0.0325568
	o-xylene	0	0	0.0183262		2	3	3		0	0	0.0317419
	2-heptanone	0	0.0235966	0.017532		4	4	24		0	0.0471931	0.0365581
	alpha-pinene	0	0	0.0172921		4	3	3		0	0	0.0299508
	ethyl benzoate	0.0168985	0.0264348	0.0167378		3	3	4		0.0292691	0.0457863	0.0334755
	butyl acetate	0	0	0.0155972		2	2	4		0	0	0.0311944
	4-methylphenol	0.0462141	0.0206206	0.0137741		4	5	4		0.0924282	0.046109	0.0275481
	3-methylphenol	0	0	0.0135139		3	3	4		0	0	0.0270279
	styrene	0.0304748	0	0.0104826		3	2	31		0.0527839	0	0.0292461
	6-methyl-5-hepten-2-one	0	0	0.00768482		2	2	33		0	0	0.0220929
	acetophenone	0	0	0		4	4	5		0	0	0
	2-hexyl-1-decanol	0.070792	0	0		3	3	3		0.122615	0	0
	(−)-α-neoclovene	0.0435923	0	0		2	2	4		0.0616488	0	0
	Z3-hexenol	0.0390518	0.0579778	0		3	3	3		0.0347484	0.0502319	0
	isopentyl acetate	0.0314823	0.0386646	0		4	6	3		0.0629645	0.0606837	0
	ethyl hexanoate	0.0319541	0.0245614	0		5	6	3		0.0714516	0.0601628	0
	tetradecane	0.0262536	0.016805	0		3	3	5		0.0454726	0.0291072	0
	toluene	0	0	0		3	3	3		0	0	0
	ethylbenzene	0.0143848	0.0154739	0		4	4	3		0.0287697	0.0309478	0
	limonene	0	0	0		2	2	3		0	0	0
	ethyl butyrate	0	0	0		3	3	3		0	0	0
	(-)-alpha-cedrene	0	0	0		2	3	3		0	0	0
	(-)-caryophyllene oxide	0	0	0		2	3	4		0	0	0
	(+)-beta-cedrene	0	0	0		3	4	7		0	0	0
	(+)-limonene oxide	0	0	0		2	2	2		0	0	0
	(+)-longifolene	0	0.0369592	0		2	2	3		0	0.0522682	0
	1,2,4-trimethylbenzene	0	0	0		2	2	3		0	0	0
	1-pentanol	0	0.0160297	0		4	4	3		0	0.0320595	0
	2-hexanone	0.0596522	0	0		4	2	3		0.0745804	0	0
	3-carene	0	0	0		4	4	4		0	0	0
	alpha-terpineol	0.033638	0	0		3	3	5		0.0582627	0	0
	butyl propanoate	0	0	0		3	4	3		0	0	0
	decanal	0	0	0		3	3	5		0	0	0
	ethyl propionate	0	0	0		4	4	3		0	0	0
	eugenol	0	0	0		3	3	3		0	0	0
	linalool	0.0120903	0.044687	0		6	5	4		0.029615	0.0643881	0
	nonanal	0	0	0		2	2	4		0	0	0
	p-cymene	0	0	0		2	3	3		0	0	0
	propyl acetate	0	0	0		5	5	4		0	0	0
	sabinene	0	0	0		3	3	4		0	0	0
	undecane	0	0	0		3	3	5		0	0	0
	α-funebrene	0	0	0		3	3	3		0	0	0

## Sheet: OR47a
	OR47a	Average response				N (BIOLOGICAL REPLICATES)				SD (BIOLOGICAL REPLICATES)				SD values are pasted as value as the original function was slow
	cc. (µM)	1	10	100		1	10	100		1	10	100		Paste to K3 after =, and hit Ctrl+Shift+Enter, then pull to the range K3:M68
	pentyl acetate	0.410114	0.853191	0.759497		9	62	15		0.243754	0.316026	0.365121		STDEV.S(IF(('LabNote SUMMARY'!$A:$A=$B$1)*('LabNote SUMMARY'!$D:$D=$B3)*('LabNote SUMMARY'!$E:$E=K$2),'LabNote SUMMARY'!$O:$O))
	z3-hexenyl acetate	0.354188	0.668992	0.758592		4	8	8		0.350302	0.348667	0.334456
	3-octanone	0.0744906	0.158097	0.733331		4	8	9		0.0560328	0.171759	0.324047
	ethyl hexanoate	0.0661663	0.259638	0.668657		3	5	3		0.0599511	0.279947	0.222157
	isobutyl acetate	0.18839	0.151783	0.64596		3	3	4		0.254095	0.198244	0.445546
	butyl propanoate	0.0629548	0.351972	0.466995		3	4	4		0.109041	0.243834	0.310029
	2-heptanone	0.0313292	0.189465	0.458902		4	4	25		0.0374744	0.313597	0.310547
	butyl acetate	0.194446	0.357204	0.437225		3	4	6		0.299215	0.493391	0.379472
	propyl acetate	0	0.0896002	0.334454		3	3	4		0	0.106656	0.340251
	isopentyl acetate	0	0.120851	0.175184		3	4	3		0	0.126732	0.0689815
	2-hexanone	0.0368038	0	0.164344		4	2	3		0.0736077	0	0.143246
	e3-hexenol	0.0625636	0	0.139639		3	2	3		0.108363	0	0.182051
	1-octen-3-ol	0	0.0268369	0.138925		3	21	3		0	0.0407201	0.170678
	methyl salicylate	0.112556	0.00758759	0.136382		3	22	3		0.0778544	0.035589	0.118883
	3-hexanol	0	0	0.108737		2	2	3		0	0	0.0191226
	Z3-hexenol	0.0266278	0.0570993	0.100535		3	3	3		0.0461207	0.0530311	0.125613
	ethyl benzoate	0.0468392	0	0.0988333		4	4	4		0.0540858	0	0.135483
	3-octanol	0	0	0.0888931		3	3	4		0	0	0.103724
	6-methyl-5-hepten-2-one	0	0	0.0628827		3	3	26		0	0	0.0976429
	methyl benzoate	0.0138373	0	0.0594758		4	3	4		0.0276745	0	0.0405266
	phenethyl alcohol	0.0564261	0.064384	0.0570062		3	3	3		0.0491661	0.0714484	0.0495656
	4-methylphenol	0.100004	0.0216617	0.0542153		4	4	4		0.153552	0.0433233	0.108431
	2-hexanol	0.0394574	0	0.0509126		3	3	4		0.0342056	0	0.0591517
	alpha-pinene	0.0416507	0	0.0468364		4	3	3		0.0833014	0	0.0407973
	ethyl butyrate	0	0	0.0448373		3	3	3		0	0	0.0776605
	eugenol	0	0.028318	0.0435621		3	3	3		0	0.0490482	0.0378704
	e,e-farnesol	0.0290696	0	0.0320336		3	3	3		0.05035	0	0.0554839
	3-carene	0	0	0.0286159		2	2	3		0	0	0.0495641
	styrene	0.0245738	0	0.0285514		4	2	24		0.0491477	0	0.047501
	p-xylene	0	0	0.0270519		2	2	3		0	0	0.0468553
	4-ethylguaiacol	0.0597388	0.0650292	0.0247883		3	4	5		0.055076	0.0751861	0.0339656
	acetophenone	0.0170659	0	0.0243081		4	4	3		0.0341319	0	0.0421029
	(+)-longifolene	0	0	0.0237924		2	2	3		0	0	0.0412096
	1-heptanol	0	0	0.021889		2	2	3		0	0	0.0379128
	1,3-dimethoxy benzene	0	0	0.0217202		2	2	3		0	0	0.0376205
	(-)-alpha-cedrene	0	0	0.0203386		2	3	3		0	0	0.0352276
	(−)-α-neoclovene	0	0	0.0180294		2	2	4		0	0	0.0360588
	ethyl propionate	0	0.0134209	0.017484		3	3	3		0	0.0232457	0.0302832
	(5Z)-octa-1,5-dien-3-ol	0	0	0		2	4	3		0	0	0
	(-)-trans-caryophyllene	0.0165718	0.0326498	0		5	6	6		0.0370557	0.0556788	0
	2-heptanol	0	0.0599947	0		2	2	3		0	0.0848453	0
	benzaldehyde	0.0301374	0	0		3	3	3		0.0521994	0	0
	m-xylene	0	0	0		3	3	3		0	0	0
	beta-pinene	0	0	0		2	2	3		0	0	0
	(R)-(+)-limonene	0.0492588	0.0528631	0		2	2	3		0.0696624	0.0747598	0
	n-butyl ether	0	0	0		2	2	3		0	0	0
	o-xylene	0	0	0		2	3	3		0	0	0
	3-methylphenol	0	0	0		3	3	3		0	0	0
	2-hexyl-1-decanol	0	0.0476675	0		2	2	3		0	0.0674121	0
	tetradecane	0.0204057	0.0313676	0		3	3	5		0.0353438	0.0543302	0
	toluene	0	0.0266784	0		3	3	3		0	0.0462083	0
	ethylbenzene	0.018904	0.0232917	0		3	3	3		0.0327427	0.0403424	0
	limonene	0.0214211	0	0		2	2	3		0.030294	0	0
	(-)-caryophyllene oxide	0	0	0		3	3	3		0	0	0
	(+)-beta-cedrene	0	0	0		2	3	5		0	0	0
	(+)-limonene oxide	0	0	0		2	2	3		0	0	0
	1,2,4-trimethylbenzene	0	0	0		2	2	3		0	0	0
	1-pentanol	0	0	0		3	3	4		0	0	0
	alpha-terpineol	0	0	0		2	2	3		0	0	0
	decanal	0	0	0		3	3	5		0	0	0
	linalool	0	0.0373575	0		4	3	5		0	0.0647051	0
	nonanal	0	0	0		2	2	4		0	0	0
	p-cymene	0	0	0		2	3	4		0	0	0
	sabinene	0	0	0		2	2	4		0	0	0
	undecane	0	0	0		2	2	5		0	0	0
	α-funebrene	0	0	0		2	2	3		0	0	0

## Sheet: OR49b
	OR49b	Average response				N (BIOLOGICAL REPLICATES)				SD (BIOLOGICAL REPLICATES)				SD values are pasted as value as the original function was slow
	cc. (µM)	1	10	100		1	10	100		1	10	100		Paste to K3 after =, and hit Ctrl+Shift+Enter, then pull to the range K3:M68
	styrene	0	0.206346	0.735125		4	22	69		0	0.251265	0.28507		STDEV.S(IF(('LabNote SUMMARY'!$A:$A=$B$1)*('LabNote SUMMARY'!$D:$D=$B3)*('LabNote SUMMARY'!$E:$E=K$2),'LabNote SUMMARY'!$O:$O))
	o-xylene	0	0.0872777	0.643786		2	10	10		0	0.124122	0.117433
	4-methylphenol	0.0328534	0.109645	0.43621		3	9	10		0.0569038	0.126584	0.167204
	toluene	0	0	0.435053		2	2	3		0	0	0.157042
	3-methylphenol	0	0.12655	0.434924		3	3	4		0	0.117051	0.162167
	p-xylene	0	0.0330033	0.379026		2	9	10		0	0.0662771	0.187586
	ethylbenzene	0.0503932	0.089668	0.327325		3	3	3		0.0872836	0.155309	0.120209
	m-xylene	0	0.0250505	0.271305		3	4	5		0	0.050101	0.0913424
	benzaldehyde	0	0.0283469	0.226487		3	3	3		0	0.0490982	0.196147
	1,2,4-trimethylbenzene	0	0	0.204059		2	2	3		0	0	0.1529
	butyl acetate	0	0	0.203879		2	2	5		0	0	0.220454
	isopentyl acetate	0	0	0.151635		2	3	4		0	0	0.303271
	4-ethylguaiacol	0	0.257875	0.132697		2	4	4		0	0.202276	0.153396
	acetophenone	0	0	0.127725		4	4	5		0	0	0.217854
	methyl salicylate	0.0268851	0.00332744	0.12376		3	25	5		0.0465664	0.0166372	0.138947
	phenethyl alcohol	0.0256716	0	0.093179		3	3	3		0.0444646	0	0.0885129
	decanal	0	0	0.0896606		3	3	4		0	0	0.112531
	2-hexyl-1-decanol	0	0	0.08563		2	2	3		0	0	0.148316
	3-hexanol	0.231971	0.202787	0.081224		3	3	4		0.26906	0.208964	0.0993994
	e3-hexenol	0	0	0.0788849		4	3	3		0	0	0.136633
	2-heptanol	0	0	0.0651069		2	2	5		0	0	0.145583
	pentyl acetate	0.0795443	0.0107918	0.0609682		3	22	6		0.0802689	0.0506178	0.101777
	1-heptanol	0	0	0.0584847		2	2	3		0	0	0.101298
	3-octanol	0	0.0690573	0.0549702		2	3	5		0	0.119611	0.0962149
	methyl benzoate	0.133684	0	0.0494049		2	2	3		0.189058	0	0.0855718
	3-octanone	0.0421198	0.168403	0.0438555		3	2	3		0.0729536	0.119042	0.07596
	ethyl propionate	0	0	0.0428474		3	3	3		0	0	0.0742139
	z3-hexenyl acetate	0.0378558	0.0171126	0.0414792		3	3	3		0.0655681	0.0296398	0.071844
	sabinene	0	0	0.0368485		2	2	4		0	0	0.073697
	undecane	0	0	0.0366831		2	2	4		0	0	0.0733663
	tetradecane	0.068638	0.0520216	0.0347533		3	3	5		0.118885	0.090104	0.0777107
	limonene	0	0	0.027957		2	2	4		0	0	0.055914
	alpha-terpineol	0	0	0.0244735		2	2	5		0	0	0.0547243
	linalool	0	0	0.0211953		3	3	5		0	0	0.047394
	2-heptanone	0	0	0.0198697		2	3	24		0	0	0.043315
	ethyl benzoate	0.0593673	0.0464068	0.016855		4	4	6		0.118735	0.0928136	0.041286
	(R)-(+)-limonene	0	0	0.0168461		2	2	4		0	0	0.0336921
	1-pentanol	0	0	0.0167392		2	2	5		0	0	0.03743
	2-hexanol	0	0	0.0161125		3	3	5		0	0	0.0360287
	1-octen-3-ol	0	0.0174427	0.0144951		2	23	6		0	0.0505833	0.0355056
	propyl acetate	0	0	0.0140417		2	3	5		0	0	0.0313983
	6-methyl-5-hepten-2-one	0	0	0.00785273		2	2	34		0	0	0.0266546
	ethyl hexanoate	0	0	0		3	4	3		0	0	0
	isobutyl acetate	0.050931	0.0342251	0		4	3	3		0.0718274	0.0592797	0
	butyl propanoate	0	0	0		2	3	4		0	0	0
	2-hexanone	0	0	0		3	2	3		0	0	0
	Z3-hexenol	0.0225774	0	0		2	2	4		0.0319292	0	0
	alpha-pinene	0.0281166	0	0		3	3	5		0.0486995	0	0
	ethyl butyrate	0	0	0		3	3	4		0	0	0
	eugenol	0.0494901	0	0		5	5	4		0.110663	0	0
	e,e-farnesol	0	0.0614132	0		2	4	4		0	0.0795777	0
	3-carene	0	0	0		3	3	3		0	0	0
	(+)-longifolene	0.0774634	0	0		2	2	3		0.10955	0	0
	1,3-dimethoxy benzene	0	0	0		2	2	4		0	0	0
	(-)-alpha-cedrene	0	0.0843217	0		2	3	3		0	0.0879646	0
	(−)-α-neoclovene	0	0	0		2	2	4		0	0	0
	(5Z)-octa-1,5-dien-3-ol	0	0.0402439	0		2	4	3		0	0.0804877	0
	(-)-trans-caryophyllene	0	0	0		3	4	3		0	0	0
	beta-pinene	0.0658059	0.0505505	0		2	2	3		0.0930636	0.0714892	0
	n-butyl ether	0	0	0		2	2	4		0	0	0
	(-)-caryophyllene oxide	0	0	0		3	3	3		0	0	0
	(+)-beta-cedrene	0	0.0336036	0		2	3	4		0	0.0582031	0
	(+)-limonene oxide	0	0	0		2	2	3		0	0	0
	nonanal	0	0	0		2	2	3		0	0	0
	p-cymene	0	0	0		2	3	4		0	0	0
	α-funebrene	0	0	0		2	2	3		0	0	0

## Sheet: OR71a
	OR71a	Average response				N (BIOLOGICAL REPLICATES)				SD (BIOLOGICAL REPLICATES)				SD values are pasted as value as the original function was slow
	cc. (µM)	1	10	100		1	10	100		1	10	100		Paste to K3 after =, and hit Ctrl+Shift+Enter, then pull to the range K3:M68
	6-methyl-5-hepten-2-one	0.0266777	0.183905	0.19373		6	18	66		0.0421915	0.160553	0.126958		STDEV.S(IF(('LabNote SUMMARY'!$A:$A=$B$1)*('LabNote SUMMARY'!$D:$D=$B3)*('LabNote SUMMARY'!$E:$E=K$2),'LabNote SUMMARY'!$O:$O))
	2-heptanol	0	0.0399417	0.163076		2	3	4		0	0.069181	0.0940152
	methyl salicylate	0	0.0108118	0.115461		2	25	4		0	0.0317572	0.13881
	ethyl benzoate	0.0409409	0.0554271	0.107451		3	4	3		0.0354699	0.110854	0.0220161
	pentyl acetate	0	0.0163271	0.086978		4	22	5		0	0.0499905	0.150958
	(-)-caryophyllene oxide	0	0	0.0744057		2	2	3		0	0	0.128874
	1-octen-3-ol	0	0.0222888	0.0555451		2	23	5		0	0.0563161	0.0909531
	2-heptanone	0.0801217	0.115662	0.0517522		3	4	23		0.0727265	0.0479619	0.051719
	tetradecane	0.0218236	0.0214544	0.0462088		3	3	5		0.0377996	0.0371602	0.103326
	(+)-longifolene	0	0.0315762	0.043145		3	3	3		0	0.0546916	0.0747293
	alpha-terpineol	0	0	0.0401599		2	2	4		0	0	0.0803198
	2-hexanol	0	0	0.0350729		2	3	5		0	0	0.0491959
	butyl propanoate	0	0	0.0305127		2	3	3		0	0	0.0528495
	ethylbenzene	0.0229877	0.0126681	0.0277441		3	3	3		0.0398158	0.0219417	0.0480542
	e3-hexenol	0	0.0431623	0.0274975		3	3	4		0	0.0378933	0.054995
	eugenol	0	0.0465404	0.0247144		4	4	4		0	0.0930808	0.0494287
	sabinene	0	0	0.0235305		2	2	4		0	0	0.0470611
	(−)-α-neoclovene	0	0	0.0220685		2	2	4		0	0	0.044137
	isopentyl acetate	0.0333361	0.036988	0.0218016		2	3	3		0.0471444	0.0341599	0.0377614
	phenethyl alcohol	0.0861923	0.030693	0.0217718		4	3	4		0.119263	0.0531618	0.0435437
	3-hexanol	0	0.0601561	0.01547		2	2	4		0	0.0850736	0.03094
	decanal	0	0	0.0139316		3	3	5		0	0	0.031152
	3-methylphenol	0.0295582	0.0152277	0.013277		3	4	5		0.0511963	0.0304553	0.0296883
	butyl acetate	0	0	0.0132012		2	2	4		0	0	0.0264025
	linalool	0	0.0443123	0.0124022		2	3	5		0	0.0426262	0.0277321
	methyl benzoate	0	0	0.0120882		2	2	4		0	0	0.0241765
	undecane	0	0	0.00847471		2	2	5		0	0	0.01895
	styrene	0.0269587	0.0458311	0.00724302		2	4	31		0.0381254	0.0695988	0.0291139
	o-xylene	0	0	0		2	3	3		0	0	0
	4-methylphenol	0	0	0		2	2	3		0	0	0
	toluene	0	0	0		2	2	3		0	0	0
	p-xylene	0	0.0614951	0		2	2	3		0	0.0116137	0
	m-xylene	0	0	0		3	3	3		0	0	0
	benzaldehyde	0.0313876	0	0		2	2	5		0.0443888	0	0
	1,2,4-trimethylbenzene	0	0	0		2	2	3		0	0	0
	4-ethylguaiacol	0.0500456	0.0216035	0		3	4	5		0.0866815	0.0432069	0
	acetophenone	0	0	0		2	2	4		0	0	0
	2-hexyl-1-decanol	0	0	0		2	2	3		0	0	0
	1-heptanol	0	0	0		2	2	3		0	0	0
	3-octanol	0.021503	0	0		2	4	4		0.0304099	0	0
	3-octanone	0	0	0		2	3	3		0	0	0
	ethyl propionate	0.0185131	0	0		4	4	3		0.0370262	0	0
	z3-hexenyl acetate	0	0	0		3	3	3		0	0	0
	limonene	0	0	0		2	2	3		0	0	0
	(R)-(+)-limonene	0.0367857	0	0		2	2	3		0.0520229	0	0
	1-pentanol	0.0260808	0	0		2	2	3		0.0368838	0	0
	propyl acetate	0.0434071	0.0249951	0		2	3	4		0.0613869	0.0432929	0
	ethyl hexanoate	0.015578	0.0153172	0		3	5	4		0.0269818	0.0342504	0
	isobutyl acetate	0.0380334	0.0315807	0		4	3	4		0.0469077	0.0546994	0
	2-hexanone	0.0815809	0	0		3	2	3		0.141302	0	0
	Z3-hexenol	0	0.0173617	0		3	3	3		0	0.0300714	0
	alpha-pinene	0.0367928	0	0		2	2	5		0.0520328	0	0
	ethyl butyrate	0	0	0		3	3	3		0	0	0
	e,e-farnesol	0	0.0451786	0		3	4	3		0	0.0581377	0
	3-carene	0	0	0		3	3	3		0	0	0
	1,3-dimethoxy benzene	0	0.0390651	0		2	2	5		0	0.0552464	0
	(-)-alpha-cedrene	0	0.0429647	0		2	4	4		0	0.0534837	0
	(5Z)-octa-1,5-dien-3-ol	0	0.022824	0		2	4	3		0	0.0456479	0
	(-)-trans-caryophyllene	0.0273173	0	0		2	3	3		0.0386325	0	0
	beta-pinene	0.0343781	0.0361485	0		2	2	3		0.0486179	0.0511216	0
	n-butyl ether	0	0.0667858	0		2	2	3		0	0.0944494	0
	(+)-beta-cedrene	0.0242794	0.0293241	0		2	3	3		0.0343362	0.0507908	0
	(+)-limonene oxide	0.0247131	0.0255639	0		2	2	3		0.0349496	0.0361528	0
	nonanal	0	0	0		2	2	4		0	0	0
	p-cymene	0	0.0229811	0		2	3	4		0	0.0398044	0
	α-funebrene	0	0	0		2	2	3		0	0	0

## Sheet: OR85b
	OR85b	Average response				N (BIOLOGICAL REPLICATES)				SD (BIOLOGICAL REPLICATES)				SD values are pasted as value as the original function was slow
	cc. (µM)	1	10	100		1	10	100		1	10	100		Paste to K3 after =, and hit Ctrl+Shift+Enter, then pull to the range K3:M68
	2-heptanone	0.0370406	0.196232	0.550822		5	20	69		0.0828254	0.22488	0.329505		STDEV.S(IF(('LabNote SUMMARY'!$A:$A=$B$1)*('LabNote SUMMARY'!$D:$D=$B3)*('LabNote SUMMARY'!$E:$E=K$2),'LabNote SUMMARY'!$O:$O))
	2-heptanol	0.0454964	0.0491652	0.316929		5	5	8		0.0631585	0.0537672	0.234365
	α-funebrene	0.0974732	0	0.262083		3	3	3		0.115025	0	0.126082
	pentyl acetate	0.0185347	0.0406918	0.136828		3	15	5		0.0321031	0.0995872	0.137262
	methyl salicylate	0	0.0263262	0.128554		3	14	3		0	0.0652804	0.115105
	1,2,4-trimethylbenzene	0.0435857	0.0740985	0.121236		4	4	3		0.0871714	0.0873954	0.105582
	undecane	0.0283949	0.0516508	0.11312		3	3	3		0.0491814	0.0894618	0.125667
	toluene	0.0842887	0.0670027	0.112545		4	4	4		0.0973566	0.0822342	0.075404
	(-)-alpha-cedrene	0	0.0465509	0.0948119		2	4	3		0	0.0931019	0.164219
	ethyl propionate	0	0.0369819	0.0932654		3	3	3		0	0.0640545	0.088066
	beta-pinene	0	0.0968326	0.0912985		2	3	3		0	0.0839727	0.111847
	p-cymene	0	0.117208	0.0904875		2	3	3		0	0.12468	0.10022
	eugenol	0	0.0188101	0.0902206		3	3	3		0	0.03258	0.0974651
	3-octanone	0	0	0.0880501		4	3	5		0	0	0.114331
	m-xylene	0.0229724	0	0.0880084		2	2	3		0.0324879	0	0.0801802
	sabinene	0.0646804	0.0438896	0.0870106		4	4	4		0.0796777	0.0877791	0.100553
	1-octen-3-ol	0	0.00430106	0.0832495		3	12	3		0	0.0148993	0.0730217
	o-xylene	0.0803508	0.0290606	0.0827411		3	3	3		0.027924	0.0503345	0.0878593
	2-hexyl-1-decanol	0.133551	0.0699658	0.0797678		4	4	3		0.163447	0.0808055	0.0715246
	n-butyl ether	0	0	0.0673545		2	2	3		0	0	0.116661
	limonene	0.0702233	0.0881423	0.0644284		3	3	5		0.07236	0.078511	0.0629078
	linalool	0.0450392	0	0.0629932		3	3	3		0.0780102	0	0.0698292
	p-xylene	0.0372569	0.151526	0.0606612		3	4	4		0.0323935	0.155166	0.0504789
	(+)-longifolene	0.0834044	0.109167	0.0482845		3	4	6		0.0866178	0.0922074	0.0537527
	tetradecane	0.0972034	0.0844168	0.0405085		5	5	5		0.112517	0.0559217	0.0905798
	phenethyl alcohol	0.0988383	0.0757883	0.0396499		3	3	4		0.0867745	0.131269	0.0792997
	6-methyl-5-hepten-2-one	0	0	0.0370001		3	2	19		0	0	0.0691783
	1,3-dimethoxy benzene	0	0.0268343	0.0367091		3	3	3		0	0.0464783	0.0339214
	(-)-caryophyllene oxide	0	0	0.0359686		2	2	3		0	0	0.0622994
	alpha-pinene	0.0298005	0	0.0357943		3	2	5		0.0516159	0	0.0491445
	2-hexanone	0	0.057767	0.0338292		5	3	3		0	0.0567999	0.058594
	isobutyl acetate	0.0439832	0	0.0311855		3	3	3		0.0761811	0	0.0540149
	e3-hexenol	0	0	0.028364		3	2	3		0	0	0.0491279
	isopentyl acetate	0	0.0714607	0.0238535		2	4	3		0	0.082623	0.0413154
	(-)-trans-caryophyllene	0	0	0.0237881		3	4	5		0	0	0.0326125
	ethyl hexanoate	0	0.0484918	0.0231661		3	3	3		0	0.0839903	0.0401249
	3-hexanol	0	0.0990845	0.0224983		2	2	3		0	0.140127	0.0389682
	ethyl butyrate	0	0.0253125	0.0223785		3	3	3		0	0.0438425	0.0387607
	3-methylphenol	0.0266834	0.0172534	0.021018		3	3	4		0.046217	0.0298837	0.042036
	alpha-terpineol	0.0482036	0.0312594	0.0206113		2	2	4		0.0681702	0.0442075	0.0412226
	styrene	0	0	0.018079		4	2	19		0	0	0.0430553
	3-octanol	0	0	0.0170755		2	3	3		0	0	0.0295757
	(−)-α-neoclovene	0	0	0.0164785		2	2	3		0	0	0.0285416
	ethyl benzoate	0.021068	0.0370536	0.0137751		4	4	4		0.0421359	0.0741072	0.0275503
	(+)-beta-cedrene	0	0.0467611	0.0134607		2	2	6		0	0.0661301	0.0329719
	2-hexanol	0.0491235	0	0		3	3	5		0.0850845	0	0
	butyl propanoate	0.0720136	0	0		2	3	3		0.101843	0	0
	ethylbenzene	0.00719023	0	0		5	4	3		0.0160778	0	0
	decanal	0	0.032427	0		3	3	3		0	0.0561651	0
	butyl acetate	0	0	0		2	3	5		0	0	0
	methyl benzoate	0	0	0		3	2	5		0	0	0
	4-methylphenol	0	0.0396815	0		3	2	3		0	0.0561181	0
	benzaldehyde	0.0612368	0	0		3	3	3		0.064544	0	0
	4-ethylguaiacol	0.0435791	0.0198634	0		5	6	5		0.0728807	0.0486551	0
	acetophenone	0	0	0		3	3	3		0	0	0
	1-heptanol	0	0	0		2	2	4		0	0	0
	z3-hexenyl acetate	0.145319	0	0		2	2	3		0.0310107	0	0
	(R)-(+)-limonene	0.0426367	0.0311191	0		2	3	4		0.0602974	0.0538998	0
	1-pentanol	0	0	0		3	3	4		0	0	0
	propyl acetate	0.0537528	0.036096	0		3	2	4		0.0931026	0.0510475	0
	Z3-hexenol	0.0533277	0.0425886	0		3	3	3		0.0923663	0.0737656	0
	e,e-farnesol	0.0529634	0.0792541	0		3	4	4		0.0917354	0.158508	0
	3-carene	0	0	0		2	3	3		0	0	0
	(5Z)-octa-1,5-dien-3-ol	0.0716284	0.0873858	0		3	4	3		0.0695777	0.0631669	0
	(+)-limonene oxide	0	0	0		2	2	3		0	0	0
	nonanal	0	0	0		2	2	3		0	0	0

## Sheet: OR98a
	OR98a	Average response				N (BIOLOGICAL REPLICATES)				SD (BIOLOGICAL REPLICATES)				SD values are pasted as value as the original function was slow
	cc. (µM)	1	10	100		1	10	100		1	10	100		Paste to K3 after =, and hit Ctrl+Shift+Enter, then pull to the range K3:M68
	6-methyl-5-hepten-2-one	0.104353	0.274706	0.443064		5	18	64		0.116059	0.178894	0.217276		STDEV.S(IF(('LabNote SUMMARY'!$A:$A=$B$1)*('LabNote SUMMARY'!$D:$D=$B3)*('LabNote SUMMARY'!$E:$E=K$2),'LabNote SUMMARY'!$O:$O))
	isopentyl acetate	0.0274237	0.0222399	0.306893		3	4	4		0.0474992	0.0258971	0.0448027
	butyl propanoate	0	0.0574614	0.211111		2	3	3		0	0.099526	0.122669
	1-octen-3-ol	0	0.0113236	0.210177		2	22	4		0	0.0252371	0.192175
	ethyl benzoate	0.0290044	0	0.204808		3	3	4		0.0502371	0	0.0989108
	2-heptanol	0.0325229	0.0366507	0.157435		3	3	4		0.0563313	0.0634808	0.130392
	3-octanone	0	0	0.157279		2	2	4		0	0	0.118649
	2-hexanol	0	0	0.140121		2	3	4		0	0	0.131797
	pentyl acetate	0.0160851	0.041443	0.135972		4	22	5		0.0321702	0.0712847	0.113356
	3-octanol	0.0188532	0.0367688	0.127433		2	4	6		0.0266624	0.044636	0.126399
	phenethyl alcohol	0.0405893	0.0512298	0.122045		4	3	4		0.0470434	0.0496813	0.116109
	methyl benzoate	0.0749504	0	0.116601		3	3	4		0.129818	0	0.179809
	2-heptanone	0.0673846	0.0167552	0.114948		3	4	19		0.0613148	0.0335104	0.127218
	Z3-hexenol	0	0.166966	0.114673		2	4	5		0	0.127173	0.142225
	propyl acetate	0.0953821	0.0784797	0.106889		3	4	5		0.122368	0.156959	0.118773
	z3-hexenyl acetate	0	0.0142685	0.104813		3	4	3		0	0.028537	0.113186
	e,e-farnesol	0.0170134	0.0712707	0.098395		3	5	4		0.0294682	0.159366	0.151007
	tetradecane	0	0.115051	0.0956909		3	3	5		0	0.137946	0.213971
	undecane	0.0225764	0	0.0822838		2	2	5		0.0319279	0	0.137905
	(5Z)-octa-1,5-dien-3-ol	0	0.0812714	0.0728056		2	4	3		0	0.162543	0.0804726
	ethyl butyrate	0.0353613	0	0.0659553		3	3	3		0.0612475	0	0.114238
	isobutyl acetate	0.0184984	0	0.0656005		4	3	3		0.0369968	0	0.113623
	alpha-terpineol	0	0.0181305	0.0645464		2	2	4		0	0.0256403	0.129093
	(+)-beta-cedrene	0.0855424	0.0598517	0.0607757		3	3	4		0.0886755	0.0274024	0.0711415
	3-methylphenol	0.0463135	0.0461291	0.0582847		4	3	4		0.0612352	0.0411231	0.0756294
	(-)-trans-caryophyllene	0.0697518	0.0620104	0.0574833		3	3	3		0.0685813	0.0197398	0.0995639
	nonanal	0	0	0.0550246		2	2	4		0	0	0.110049
	1,2,4-trimethylbenzene	0	0.12544	0.0522858		2	3	3		0	0.108689	0.0905617
	α-funebrene	0	0.0858194	0.0519947		2	3	3		0	0.0776646	0.0900575
	benzaldehyde	0	0	0.0443163		2	2	5		0	0	0.0990942
	butyl acetate	0.0331337	0	0.0428578		2	2	4		0.0468581	0	0.0857156
	(−)-α-neoclovene	0.148287	0	0.0421442		2	2	4		0.101589	0	0.049107
	p-xylene	0	0.0251467	0.0417376		2	2	3		0	0.0355628	0.0722916
	methyl salicylate	0.0304794	0.0178841	0.0381691		2	24	4		0.0431044	0.0487093	0.0763383
	linalool	0	0	0.0381171		3	2	3		0	0	0.0660208
	p-cymene	0	0.0415115	0.0365132		2	3	4		0	0.0719	0.0730263
	2-hexanone	0.0311623	0.0436301	0.0349894		4	2	3		0.0623246	0.0617023	0.0606034
	(-)-alpha-cedrene	0	0.0421494	0.034074		2	3	3		0	0.0730049	0.0590178
	toluene	0	0.0381546	0.0332533		2	2	3		0	0.0539588	0.0575963
	1,3-dimethoxy benzene	0	0.0165902	0.0331218		3	3	3		0	0.0287351	0.0573686
	ethyl hexanoate	0.0489329	0.11644	0.0328522		3	4	3		0.0469781	0.232879	0.0569017
	(R)-(+)-limonene	0.0310784	0	0.0296679		2	2	4		0.0439515	0	0.0593357
	4-methylphenol	0	0.021023	0.0275658		3	3	5		0	0.0364129	0.0616389
	limonene	0	0.0194261	0.0267922		3	3	4		0	0.033647	0.0535845
	m-xylene	0	0	0.0254348		3	3	3		0	0	0.0440543
	2-hexyl-1-decanol	0	0.136659	0.0200547		2	3	4		0	0.161399	0.0401094
	sabinene	0	0.101736	0.0198642		2	2	4		0	0.0492844	0.0397285
	beta-pinene	0.194233	0.165532	0.0189257		2	2	3		0.17445	0.0963786	0.0327803
	(+)-longifolene	0.0105764	0.125814	0.0175781		3	4	5		0.0183189	0.151219	0.0393057
	ethyl propionate	0.0208208	0.0194708	0.0149896		4	4	3		0.0416415	0.0389417	0.0259628
	styrene	0.0442693	0	0.011562		3	2	30		0.0766767	0	0.0342352
	3-hexanol	0	0.194004	0.0114602		2	2	4		0	0.274364	0.0229203
	eugenol	0.0336622	0	0		3	3	3		0.0583046	0	0
	o-xylene	0	0	0		2	3	3		0	0	0
	n-butyl ether	0.276859	0.138802	0		3	3	3		0.133381	0.124551	0
	(-)-caryophyllene oxide	0	0.0384388	0		2	3	3		0	0.033523	0
	alpha-pinene	0	0	0		3	2	4		0	0	0
	e3-hexenol	0	0	0		2	2	4		0	0	0
	ethylbenzene	0	0.116911	0		3	3	3		0	0.153887	0
	decanal	0.0287954	0	0		3	3	5		0.049875	0	0
	4-ethylguaiacol	0.0620576	0.0119163	0		4	5	4		0.0814301	0.0266457	0
	acetophenone	0.0394556	0	0		2	2	3		0.0557987	0	0
	1-heptanol	0.0391308	0.0521859	0		4	3	4		0.0782615	0.0903887	0
	1-pentanol	0	0.028086	0		2	2	3		0	0.0397196	0
	3-carene	0	0.012566	0		3	3	3		0	0.0217649	0
	(+)-limonene oxide	0	0	0		2	2	4		0	0	0

## Sheet: OR10a D-R
																						FITTED PARAMETERS									AVERAGE	STDEV	N	CONFIDENCE INTERVAL
																						LOG EC50	-1.01967	-0.819444	-0.884901	-1.38006	-1.50602				-1.12202	0.305079	5	0.267408			95% CONFIDENCE INTERVAL
			RECEPTOR	BIOLOGICAL REPLICATES																																	MIN	MAX
			OR10a	OR10a	OR10a	OR10a	OR10a	OR10a														MIN	0	0	0	0	0				0	0	5
			Experiment	20210325	20201217	20210407	20210415	20210421	20210422													MAX	0.482868	0.257247	0.523692	0.596406	0.35824	0	0	0.43935	0.443691	0.135388	5	0.118671	AVERAGE MAX	0.443691	0.32502	0.562362
			VOC																			EC50	0.0955727	0.15155	0.130346	0.0416813	0.0311876	0	0	0.0686307	0.0900676	0.0530114	5		AVERAGE EC50	0.0755062	0.0407919	0.139763
			methyl salicylate	methyl salicylate	methyl salicylate	methyl salicylate	methyl salicylate	methyl salicylate														n	1	1	1	1	1	0	0	0.854956	1	0	5
			RAW FILE	2021.03.25.xlsm	2020.12.17.xlsm	2021.04.07.xlsm	2021.04.15.xlsm	2021.04.21.xlsm		AVERAGE	SD	N											2021.03.25.xlsm	2020.12.17.xlsm	2021.04.07.xlsm	2021.04.15.xlsm	2021.04.21.xlsm			FITTED AVERAGE CURVE
			0.008	0	0	0.127495	0.0913634	0.125451		0.068862	0.0644796	5										0.008	0.037297	0.0128986	0.030283	0.096037	0.0731332			0.0603406
			0.016	0.136564	#N/A	0	0.174977	0.0940447		0.101396	0.0752467	4										0.016	0.0692454	#N/A	0.0572551	0.165435	0.121469			0.0982283
			0.032	0.157582	#N/A	#N/A	#N/A	#N/A		0.157582	#N/A	1										0.032	0.121121	#N/A	#N/A	#N/A	#N/A			0.150461
			0.075	0.217119	0.0877664	0.167157	0.322236	0.231329		0.205122	0.0862556	5										0.075	0.212315	0.0851623	0.191272	0.383355	0.253024			0.228005
			0.15	0.27666	0.108695	0.267918	0.46789	0.267711		0.277775	0.127408	5										0.15	0.294944	0.127962	0.280203	0.466717	0.296576			0.290482
			0.3	0.35152	0.18247	0.485468	0.584556	0.409667		0.402736	0.150907	5										0.3	0.366204	0.170909	0.365073	0.523651	0.324505			0.342348
			0.6	0.312773	0.207801	0.283133	#N/A	0.424269		0.306994	0.0898062	4										0.6	0.416521	0.205373	0.430228	#N/A	0.340539			0.379845
			1.25	0.471482	0.253403	0.457714	0.714482	0.187948		0.417006	0.207575	5										1.25	0.448571	0.229431	0.47424	0.57716	0.349519			0.405439
			2.5	0.548888	0.234522	0.628725	0.6811	0.261621		0.470971	0.209074	5										2.5	0.465088	0.242544	0.497741	0.586625	0.353826			0.419931
			5	0.521188	0.246249	#N/A	0.66352	0.313928		0.436221	0.191423	4										5	0.473811	0.249679	#N/A	0.591475	0.356019			0.428397
			10	0.53339	0.271552	0.596119	0.588019	0.390513		0.475918	0.14087	5										10	0.478297	0.253407	0.516954	0.59393	0.357126			0.433226
			20	0.512433	0.241165	0.445482	0.510161	0.447476		0.431343	0.111148	5										20	0.480572	0.255312	0.520301	0.595165	0.357682			0.435943
			40	0.340381	0.24167	0.461385	0.371881	0.406719		0.364407	0.0819946	5										40	0.481717	0.256276	0.521991	0.595785	0.357961			0.43746
			60	#N/A	#N/A	#N/A	#N/A	#N/A		#N/A	#N/A	0										60	#N/A	#N/A	#N/A	#N/A	#N/A			#N/A
			80	#N/A	#N/A	#N/A	#N/A	#N/A		#N/A	#N/A	0										80	#N/A	#N/A	#N/A	#N/A	#N/A			#N/A
			100	#N/A	#N/A	#N/A	#N/A	#N/A		#N/A	#N/A	0										100	#N/A	#N/A	#N/A	#N/A	#N/A			#N/A
	TOTAL FIT ERROR
	0.321714		SUM Error	0.052407	0.00207743	0.0825606	0.0979262	0.0669901		0.0197531	0.0367701	5
			0.008	0.00139106	0.000166375	0.00945019	2.18419e-05	0.0027372		7.26139e-05
			0.016	0.00453179	#N/A	0.00327815	9.10624e-05	0.000752092		1.00377e-05
			0.032	0.00132936	#N/A	#N/A	#N/A	#N/A		5.07019e-05
			0.075	2.30801e-05	6.78139e-06	0.000581491	0.00373556	0.000470642		0.000523642
			0.15	0.000334304	0.000371231	0.000150921	1.37811e-06	0.00083322		0.000161481
			0.3	0.000215618	0.000133644	0.014495	0.0037095	0.00725259		0.00364675
			0.6	0.0107636	5.89628e-06	0.0216369	#N/A	0.00701082		0.00530723
			1.25	0.000524886	0.000574661	0.000273106	0.0188573	0.0261053		0.000133799
			2.5	0.0070224	6.43551e-05	0.0171568	0.00892559	0.0085017		0.00260513
			5	0.00224453	1.1764e-05	#N/A	0.00519042	0.00177162		6.12198e-05
			10	0.00303526	0.000329246	0.00626706	3.4944e-05	0.00111467		0.00182264
			20	0.00101516	0.000200154	0.00559802	0.00722574	0.00806295		2.11568e-05
			40	0.0199759	0.000213323	0.00367311	0.0501328	0.00237735		0.00533666
			60	#N/A	#N/A	#N/A	#N/A	#N/A		#N/A
			80	#N/A	#N/A	#N/A	#N/A	#N/A		#N/A
			100	#N/A	#N/A	#N/A	#N/A	#N/A		#N/A

## Sheet: OR13a D-R 1-octen-3-ol
																						FITTED PARAMETERS									AVERAGE	STDEV	N	CONFIDENCE INTERVAL
																						LOG EC50	0.37508	0.361105	-0.123138	0.293722	-0.118671				0.15762	0.256115	5	0.224491			95% CONFIDENCE INTERVAL
			RECEPTOR	BIOLOGICAL REPLICATES																																	MIN	MAX
			OR13a	OR13a	OR13a	OR13a	OR13a	OR13a														MIN	0	0	0	0	0				0	0	5
			Experiment	20201214	20210312	20210319	20210325	20210503	20210422													MAX	0.512471	0.413531	0.471713	0.369982	0.527279	0	0	0.461813	0.458995	0.0664726	5	0.0582648	AVERAGE MAX	0.458995	0.40073	0.51726
			VOC																			EC50	2.37181	2.29671	0.753117	1.96663	0.760903	0	0	1.40756	1.62983	0.811226	5		AVERAGE EC50	1.43754	0.857292	2.41052
			1-octen-3-ol	1-octen-3-ol	1-octen-3-ol	1-octen-3-ol	1-octen-3-ol	1-octen-3-ol														n	1	1	1	1	1	0	0	0.854956	1	0	5
			RAW FILE	2020.12.14.xlsm	2021.03.12.xlsm	2021.03.19.xlsm	2021.03.25.xlsm	2021.05.03.xlsm		AVERAGE	SD	N											2020.12.14.xlsm	2021.03.12.xlsm	2021.03.19.xlsm	2021.03.25.xlsm	2021.05.03.xlsm			FITTED AVERAGE CURVE
			0.008	#N/A	#N/A	#N/A	#N/A	#N/A		#N/A	#N/A	0										0.008	#N/A	#N/A	#N/A	#N/A	#N/A			#N/A
			0.016	#N/A	#N/A	#N/A	#N/A	#N/A		#N/A	#N/A	0										0.016	#N/A	#N/A	#N/A	#N/A	#N/A			#N/A
			0.032	#N/A	#N/A	#N/A	#N/A	#N/A		#N/A	#N/A	0										0.032	#N/A	#N/A	#N/A	#N/A	#N/A			#N/A
			0.075	#N/A	#N/A	#N/A	#N/A	#N/A		#N/A	#N/A	0										0.075	#N/A	#N/A	#N/A	#N/A	#N/A			#N/A
			0.15	0	#N/A	#N/A	0	0.131289		0.043763	0.0757998	3										0.15	0.0304823	#N/A	#N/A	0.0262197	0.0868281			0.0593461
			0.3	0	0	0.124862	0	0.127153		0.0504029	0.0690217	5										0.3	0.057542	0.0477757	0.134376	0.048969	0.149103			0.0972345
			0.6	0	0	0.180106	0.0815605	0.21302		0.0949374	0.0992502	5										0.6	0.103466	0.0856555	0.209167	0.0864906	0.232469			0.15028
			1.25	0.207063	#N/A	0.279303	0.188603	0.351588		0.256639	0.074421	4										1.25	0.17687	#N/A	0.294362	0.143777	0.327763			0.219199
			2.5	0.264603	0.18883	0.417537	0.197036	0.382312		0.290064	0.10525	5										2.5	0.262978	0.215529	0.362508	0.207081	0.404243			0.286495
			5	0.420037	0.319519	0.415871	0.297843	0.473092		0.385272	0.0738657	5										5	0.347588	0.283369	0.409963	0.265539	0.457636			0.345066
			10	0.432196	0.431627	0.42149	0.262586	0.444576		0.398495	0.0764148	5										10	0.414225	0.336294	0.438675	0.309178	0.489996			0.38904
			20	0.461553	0.414319	0.554504	0.335014	0.565856		0.466249	0.0970201	5										20	0.45814	0.370935	0.454594	0.336858	0.507954			0.418528
			40	0.450693	0.486768	0.512507	0.286012	0.542571		0.45571	0.100695	5										40	0.483785	0.391077	0.462995	0.352644	0.517436			0.436835
			60	#N/A	0.302127	0.49783	0.472482	0.584307		0.464186	0.11817	4										60	#N/A	0.398286	0.465865	0.35824	0.520676			0.443868
			80	0.479744	0.32356	0.406978	0.401657	0.489656		0.420319	0.0675047	5										80	0.497715	0.401991	0.467313	0.361105	0.522312			0.447661
			100	#N/A	0.377773	0.344196	0.289766	0.45006		0.365449	0.0670582	4										100	#N/A	0.404247	0.468187	0.362846	0.523298			0.450056
	TOTAL FIT ERROR
	0.180852		SUM Error	0.0228613	0.047865	0.0369893	0.0329139	0.0206505		0.0195717	0.0110615	5
			0.008	#N/A	#N/A	#N/A	#N/A	#N/A		#N/A
			0.016	#N/A	#N/A	#N/A	#N/A	#N/A		#N/A
			0.032	#N/A	#N/A	#N/A	#N/A	#N/A		#N/A
			0.075	#N/A	#N/A	#N/A	#N/A	#N/A		#N/A
			0.15	0.000929172	#N/A	#N/A	0.000687471	0.00197679		0.000242832
			0.3	0.00331108	0.00228252	9.05247e-05	0.00239797	0.000481826		0.00219321
			0.6	0.0107053	0.00733687	0.000844527	2.43061e-05	0.000378264		0.0030628
			1.25	0.000911651	#N/A	0.000226761	0.0020094	0.000567613		0.00140181
			2.5	2.64308e-06	0.000712804	0.00302822	0.000100905	0.000480992		1.27403e-05
			5	0.00524886	0.00130684	3.49072e-05	0.00104359	0.000238892		0.00161657
			10	0.00032296	0.00908829	0.000295328	0.00217079	0.00206292		8.94012e-05
			20	1.16489e-05	0.00188219	0.00998186	3.3989e-06	0.00335257		0.00227729
			40	0.00109507	0.00915677	0.00245139	0.00443986	0.000631729		0.000356271
			60	#N/A	0.00924643	0.00102177	0.0130512	0.00404881		0.000412848
			80	0.00032296	0.00615139	0.0036404	0.00164444	0.00106638		0.000747581
			100	#N/A	0.000700873	0.0153736	0.00534061	0.00536376		0.00715837

[truncated: 8 more sheets: OR13a D-R (5Z)-1-octa, OR47a D-R, OR49b D-R o-cresol, OR49b D-R, OR71a D-R, OR85b D-R, OR98a D-R, Supplementary table 2]
